# Supplementary material for: Analysis of phylogenetic relationships in Macadamia shows evidence of extensive reticulate evolution
Source: Front Plant Sci. 2024 Oct 15;15:1394244. doi: 10.3389/fpls.2024.1394244 (PMC11518779; doi:10.3389/fpls.2024.1394244)
Supplement: Supplementary file 4 [file Table1.xlsx]

## Sheet: Table 1
Supplementary Table 1. Details of the samples used in the study
Code	Accession ID	Original description	Sample source
Mac_026	1076004	M. integrifolia	Tiaro
Mac_027	1075003	M. integrifolia	Tiaro
Mac_028	1098003	M. tetraphylla	Tiaro
Mac_029	1002005	M. integrifolia	Tiaro
Mac_030	1107001	M. tetraphylla	Tiaro
Mac_031	1096003	M. tetraphylla	Tiaro
Mac_032	1080003	M. tetraphylla	Tiaro
Mac_033	1053006	M. integrifolia	Tiaro
Mac_034	1106001	Wild macadamia tree of uncertain species	Tiaro
Mac_035	1027001	M. integrifolia	Tiaro
Mac_044	1101002	M. integrifolia	Tiaro
Mac_045	1071001	M. integrifolia	Tiaro
Mac_046	1099001	M. tetraphylla	Tiaro
Mac_047	1078001	Wild macadamia tree of uncertain species	Tiaro
Mac_049	1038001	M. tetraphylla	Tiaro
Mac_052	1009003	M. integrifolia	Tiaro
Mac_058	1032001	M. integrifolia	Tiaro
Mac_059	1057003	M. integrifolia	Tiaro
Mac_060	1095005	M. tetraphylla	Tiaro
Mac_062	1040001	M. tetraphylla	Tiaro
Mac_064	1160005	M. tetraphylla	Tiaro
Mac_071	1051001	M. ternifolia	Tiaro
Mac_075	1098001	M. tetraphylla	Tiaro
Mac_080	1076003	M. integrifolia	Tiaro
Mac_083	1086002	M. tetraphylla	Tiaro
Mac_089	1090008	M. integrifolia	Tiaro
Mac_091	1055005	M. integrifolia	Tiaro
Mac_092	1028001	M. integrifolia	Tiaro
Mac_094	1060004	M. integrifolia	Tiaro
Mac_095	1042001	M. tetraphylla	Tiaro
Mac_097	1038004	M. tetraphylla	Tiaro
Mac_098	1160002	M. tetraphylla	Tiaro
Mac_099	1040004	M. tetraphylla	Tiaro
Mac_100	1025001	M. integrifolia	Tiaro
Mac_104	1079005	M. tetraphylla	Tiaro
Mac_107	1080002	M. tetraphylla	Tiaro
Mac_108	1110001	M. tetraphylla	Tiaro
Mac_112	1024001	M. integrifolia	Tiaro
Mac_113	1023002	M. integrifolia	Tiaro
Mac_115	1094004	M. tetraphylla	Tiaro
Mac_116	1085002	M. tetraphylla	Tiaro
Mac_117	1041004	M. tetraphylla	Tiaro
Mac_124	1161001	M. jansenii	Tiaro
Mac_126	1071005	M. ternifolia	Tiaro
Mac_130	1060005	M. integrifolia	Tiaro
Mac_134	1097001	M. tetraphylla	Tiaro
Mac_139	1090001	M. integrifolia	Tiaro
Mac_142	1085003	M. tetraphylla	Tiaro
Mac_143	1077004	M. integrifolia	Tiaro
Mac_163	1082002	M. integrifolia	Tiaro
Mac_171	1025004	M. integrifolia	Tiaro
Mac_174	1038003	M. tetraphylla	Tiaro
Mac_184	1086001	M. tetraphylla	Tiaro
Mac_189	1090002	M. integrifolia	Tiaro
Mac_199	1037001	M. tetraphylla	Tiaro
Mac_201	MJ 2/34 A	M. jansenii	Nambour
Mac_210	MJ 2/38A	M. jansenii	Nambour
Mac_212	MJ 2/21 B	M. jansenii	Nambour
Mac_214	MJ 2/36	M. jansenii	Nambour
Mac_215	MJ 2/40	M. jansenii	Nambour
Mac_216	MJ 2/31	M. jansenii	Nambour
Mac_217	MJ 2/29	M. jansenii	Nambour
Mac_218	MJ 2/12	M. jansenii	Nambour
Mac_225	1161004	M. jansenii	Tiaro
Mac_227	1081001	M. tetraphylla	Tiaro
Mac_228	1060001	M. integrifolia	Tiaro
Mac_229	1027002	M. integrifolia	Tiaro
Mac_231	1001004	M. integrifolia	Tiaro
Mac_232	1090004	M. integrifolia	Tiaro
Mac_233	1099003	M. tetraphylla	Tiaro
Mac_235	1023005	M. integrifolia	Tiaro
Mac_236	1100001	M. tetraphylla	Tiaro
Mac_238	1084002	M. tetraphylla	Tiaro
Mac_239	1015005	Wild macadamia tree of uncertain species	Tiaro
Mac_241	1027004	M. integrifolia	Tiaro
Mac_242	1039003	M. tetraphylla	Tiaro
Mac_244	1096001	M. tetraphylla	Tiaro
Mac_246	1021006	M. integrifolia	Tiaro
Mac_247	1093003	M. tetraphylla	Tiaro
Mac_248	1057001	M. integrifolia	Tiaro
Mac_250	1020001	M. integrifolia	Tiaro
Mac_251	1003001	M. integrifolia	Tiaro
Mac_257	1028002	M. integrifolia	Tiaro
Mac_258	1060002	M. integrifolia	Tiaro
Mac_259	1160004	M. tetraphylla	Tiaro
Mac_260	1098005	M. tetraphylla	Tiaro
Mac_261	1060003	M. integrifolia	Tiaro
Mac_262	1002002	M. integrifolia	Tiaro
Mac_263	1037003	M. tetraphylla	Tiaro
Mac_264	1084001	M. tetraphylla	Tiaro
Mac_265	1053001	M. integrifolia	Tiaro
Mac_266	1057002	M. integrifolia	Tiaro
Mac_267	1039001	M. tetraphylla	Tiaro
Mac_268	1096004	M. tetraphylla	Tiaro
Mac_270	1160006	M. tetraphylla	Tiaro
Mac_271	1016005	Wild macadamia tree from mixed/hybrid population	Tiaro
Mac_272	1028003	M. integrifolia	Tiaro
Mac_273	1038005	M. tetraphylla	Tiaro
Mac_274	1031005	Wild macadamia tree from mixed/hybrid population	Tiaro
Mac_281	1040007	M. tetraphylla	Tiaro
Mac_282	MJ1/11	M. jansenii	Nambour
Mac_283	MJ2/37	M. jansenii	Nambour
Mac_284	MJ 1/14	M. jansenii	Nambour
Mac_287	MJ2/7	M. jansenii	Nambour
Mac_288	MJ2/9	M. jansenii	Nambour
Mac_289	1021001	Wild macadamia tree from mixed/hybrid population	Tiaro
Mac_290	1021004	M. ternifolia	Tiaro
Mac_291	1160001	M. tetraphylla	Tiaro
Mac_297	1096002	M. tetraphylla	Tiaro
Mac_299	1020005	M. ternifolia	Alstonville
Mac_300	1021003	M. ternifolia	Alstonville
Mac_301	1072003	M. ternifolia	Alstonville
Mac_302	1075001	M. integrifolia	Alstonville
Mac_303	1072002	M. ternifolia	Alstonville
Mac_304	1087002	Wild macadamia tree of uncertain species	Alstonville
Mac_305		Wild macadamia tree from mixed/hybrid population	Alstonville
Mac_306	1060001	M. integrifolia	Alstonville
Mac_308	1071003	M. ternifolia	Alstonville
Mac_309	1088001	M. ternifolia	Alstonville
Mac_310	1073004	M. ternifolia	Alstonville
Mac_311	1080001	M. tetraphylla	Alstonville
Mac_312	1021006	M. integrifolia	Alstonville
Mac_313	1021005	M. ternifolia	Alstonville
Mac_314	1037004	M. tetraphylla	Alstonville
Mac_315	1081003	M. tetraphylla	Alstonville
Mac_316	1034002	Hybrid	Alstonville
Mac_317	1051002	M. ternifolia	Alstonville
Mac_318		Wild macadamia tree of uncertain species	Alstonville
Mac_319	1060006	M. integrifolia	Alstonville
Mac_320	1043001	M. tetraphylla	Alstonville
Mac_321	1071006	M. ternifolia	Alstonville
Mac_325	1094001	M. tetraphylla	Alstonville
Mac_326		Wild macadamia tree of uncertain species	Limpinwood
Mac_327		Wild macadamia tree of uncertain species	Limpinwood
Mac_328		Wild macadamia tree of uncertain species	Limpinwood
Mac_329		Wild macadamia tree of uncertain species	Limpinwood
Mac_330	1071005	M. ternifolia	Alstonville
Mac_331	1072001	M. ternifolia	Alstonville
Mac_332	1051002	M. ternifolia	Alstonville
Mac_334	1051004	M. ternifolia	Alstonville
Mac_335	1098006	M. tetraphylla	Alstonville
Mac_337	1023004	M. integrifolia	Tiaro
Mac_338	1002030	M. tetraphylla	Tiaro
Mac_339	1027019	M. integrifolia	Tiaro
Mac_340	1056002	M. integrifolia	Tiaro
Mac_341	1037004	M. tetraphylla	Tiaro
Mac_343	1098006	M. tetraphylla	Tiaro
Mac_344	1109004	M. integrifolia	Tiaro
Mac_345	1036004	M. tetraphylla	Tiaro
Mac_346	1112001	Admixture	Tiaro
MacP_14	1094004	M. tetraphylla	Tiaro
MacP_15	1031001	M. tetraphylla	Tiaro
MacP_01	1161001	M. jansenii	Tiaro
MacP_02	1002	M. jansenii	Nambour
MacP_03	1005	M. jansenii	Nambour
MacP_04	1161003	M. jansenii	Tiaro
MacP_05	1161005	M. jansenii	Tiaro
MacP_06	1161001	M. jansenii	Tiaro
MacP_07	1003	M. jansenii	Nambour
MacP_16	1161004	M. jansenii	Tiaro
MacP_08	1021003	M. ternifolia	Tiaro
MacP_09	1021004	M. ternifolia	Tiaro
MacP_10	1071006	M. ternifolia	Tiaro
MacP_11	1088002	M. ternifolia	Tiaro
MacP_12	1088001	M. ternifolia	Tiaro
MacP_13	1006	M. ternifolia	Nambour
Mac_359		Lasjia whelanii	Limpinwood
