# Supplementary material for: Analysis of phylogenetic relationships in Macadamia shows evidence of extensive reticulate evolution
Source: Front Plant Sci. 2024 Oct 15;15:1394244. doi: 10.3389/fpls.2024.1394244 (PMC11518779; doi:10.3389/fpls.2024.1394244)
Supplement: Supplementary file 5 [file Table2.xlsx]

## Sheet: Table 2
Supplementary Table 2. Details of selected 53 single copy nuclear gene CDS in M. integrifolia (GCF 013358625.1)
Gene name	Gene Id	Protein ID
4-alpha-glucanotransferase subset	122089678	XP_042515316.1
50S ribosome-binding GTPase subset	122079938	XP_042502670.1
Acyl transferase domain	122087407	XP_042512457.1
Acyl-CoA dehydrogenase, C-terminal domain	122082406	XP_042505878.1
ALAD (PF00490) Porphobilinogen synthase	122067710	XP_042487483.1
Aldoketo reductase family	122083448	XP_042507194.1
Aminopeptidase I zinc metalloprotease (M18)	122064681	XP_042484385.1
ArgJ family	122087172	XP_042512135.1
Cactus-binding C-terminus of cactin protein	122093462	XP_042519747.1
Carbon-nitrogen hydrolase	122085727	XP_042510185.1
CobWHypBUreG, nucleotide-binding domain	122093211	XP_042519428.1
Cohesin loading factor	122057227	XP_042475188.1
Creatinase Prolidase N-terminal domain	122091239	XP_042517032.1
Cyclophilin type peptidyl-prolyl cis-trans isomeraseCLD	122068736	XP_042488551.1
Dihydroorotate dehydrogenase	122060236	XP_042479364.1
DnaJ domain	122064488	XP_042484126.1]
Dual specificity phosphatase, catalytic domain	122081150	XP_042504073.1
Dynamin family	122071304	XP_042491566.1
ER membrane protein complex subunit 1, C-terminal	122062139	XP_042481745.1
FAD binding domain	122065810	XP_042485594.1
Glucose-6-phosphate isomerase	122076978	XP_042498598.1
Glucosidase II beta subunit-like protein	122062720	XP_042482297.1
Histidinol dehydrogenase	122079880	XP_042502577.1
Hydroxy acyl glutathione hydrolase C-terminus	122085618	XP_042510041.1
Integral membrane protein DUF92	122069787	XP_042489811.1
Memo-like protein	122083257	XP_042506937.1
Methyltransferase domain	122081156	XP_042504080.1
Molybdopterin oxidoreductase	122058794	XP_042477411.1
NLI interacting factor-like phosphatase	122061835	XP_042481262.1
NmrA-like family	122089798	XP_042515412.1
N-terminal domain of lipoyl synthase of Radical SAM family	122061630	XP_042480963.1
Paf1	122067455	XP_042487246.1
PAP2 superfamily C-terminal	122085021	XP_042509385.1
Peroxidase	122077285	XP_042499112.1
Prolyl oligopeptidase, N-terminal beta-propeller domain	122073151	XP_042493623.1
Protein prenyltransferase alpha subunit repeat	122083826	XP_042507672.1
Putative tRNA binding domain	122070271	XP_042490327.1
Respiratory-chain NADH dehydrogenase 51 Kd subunit	122073913	XP_042494551.1
Ribophorin I	122074826	XP_042495731.1
Ribosomal protein L13	122069679	XP_042489678.1
Rubrerythrin	122084975	XP_042509317.1
Sec1 family	122060086	XP_042479187.1
SNO glutamine amidotransferase family	122085842	XP_042510374.1
Splicing factor 3B subunit 1	122087721	XP_042512867.1
SYF2 splicing factor	122068969	XP_042488811.1
TFIIS helical bundle-like domain	122084375	XP_042508510.1
Thiamine pyrophosphate enzyme, N-terminal TPP binding domain	122068615	XP_042488422.1
Transcription factor TFIIB repeat	122070798	XP_042490959.1
tRNA synthetase class II core domain (G, H, P, S and T)	122087971	XP_042513043.1
tRNA synthetases class I (E and Q), catalytic domain	122076223	XP_042497485.1
tRNA synthetases class I (I, L, M and V)	122059541	XP_042478314.1
tRNA synthetases class I (W and Y)	122070363	XP_042490441.1
Ubiquitin carboxyl-terminal hydrolase	122064389	XP_042484039.1
