# Supplementary material for: Analysis of phylogenetic relationships in Macadamia shows evidence of extensive reticulate evolution
Source: Front Plant Sci. 2024 Oct 15;15:1394244. doi: 10.3389/fpls.2024.1394244 (PMC11518779; doi:10.3389/fpls.2024.1394244)
Supplement: Supplementary file 6 [file Table3.xlsx]

## Sheet: Table  3
Supplementary Table 3. Details of 138 wild accessions using in phylogenetic study.
Code	Accession ID	Site number	Original description	Wild Origin	Latitude	Longitude
Mac_026	1076004	76	M. integrifolia	Caboolture	-27.3417	152.818
Mac_028	1098003	98	M. tetraphylla	Murwillumbah	-28.4351	153.495
Mac_029	1002005	2	M. integrifolia	Gundiah	-25.8271	152.588
Mac_031	1096003	96	M. tetraphylla	Lismore	-28.5499	153.427
Mac_032	1080003	80	M. tetraphylla	Murwillumbah	-28.3184	153.227
Mac_033	1053006	53	M. integrifolia	Gundiah	-25.7937	152.586
Mac_035	1027001	27	M. integrifolia	Beenleigh	-27.8346	153.224
Mac_044	1101002	101	M. integrifolia	Nambour	-26.987	152.844
Mac_045	1071001	71	M. integrifolia	Caboolture	-27.0817	152.807
Mac_046	1099001	99	M. tetraphylla	Murwillumbah	-28.2159	153.461
Mac_049	1038001	38	M. tetraphylla	Murwillumbah	-28.3481	153.29
Mac_052	1009003	9	M. integrifolia	Gympie	-26.2596	152.588
Mac_059	1057003	57	M. integrifolia	Gympie	-26.3193	152.611
Mac_060	1095005	95	M. tetraphylla	Lismore	-28.5473	153.424
Mac_064	1160005	160	M. tetraphylla	Murwillumbah	-28.2119	153.232
Mac_071	1051001	51	M. ternifolia	Caboolture	-27.3545	152.916
Mac_075	1098001	98	M. tetraphylla	Murwillumbah	-28.4351	153.495
Mac_080	1076003	76	M. integrifolia	Caboolture	-27.3417	152.818
Mac_083	1086002	86	M. tetraphylla	Lismore	-28.6008	153.259
Mac_089	1090008	90	M. integrifolia	Nambour	-26.652	152.901
Mac_091	1055005	55	M. integrifolia	Gympie	-26.2532	152.55
Mac_092	1028001	28	M. integrifolia	Beenleigh	-27.8256	153.223
Mac_094	1060004	60	M. integrifolia	Beenleigh	-27.640297	153.212703
Mac_095	1042001	42	M. tetraphylla	Lismore	-28.9208	153.468
Mac_097	1038004	38	M. tetraphylla	Murwillumbah	-28.3481	153.29
Mac_098	1160002	160	M. tetraphylla	Murwillumbah	-28.2119	153.232
Mac_100	1025001	25	M. integrifolia	Beenleigh	-27.7561	153.18
Mac_104	1079005	79	M. tetraphylla	Murwillumbah	-28.3859	153.336
Mac_107	1080002	80	M. tetraphylla	Murwillumbah	-28.3184	153.227
Mac_108	1110001	110	M. tetraphylla	Lismore	-28.662	153.37
Mac_113	1023002	23	M. integrifolia	Beenleigh	-27.618	153.205
Mac_115	1094004	94	M. tetraphylla	Ballina	-28.8084	153.597
Mac_116	1085002	85	M. tetraphylla	Lismore	-28.5964	153.263
Mac_117	1041004	41	M. tetraphylla	Murwillumbah	-28.4177	153.26
Mac_124	1161001	161	M. jansenii	Gindoran	-24.6111	151.557
Mac_126	1071005	71	M. ternifolia	Caboolture	-27.0817	152.807
Mac_130	1060005	60	M. integrifolia	Beenleigh	-27.640297	153.212703
Mac_134	1097001	97	M. tetraphylla	Lismore	-28.5544	153.431
Mac_139	1090001	90	M. integrifolia	Nambour	-26.652	152.901
Mac_142	1085003	85	M. tetraphylla	Lismore	-28.5964	153.263
Mac_143	1077004	77	M. integrifolia	Caboolture	-27.3931	152.82
Mac_163	1082002	82	M. integrifolia	Beenleigh	-27.6135	153.204
Mac_171	1025004	25	M. integrifolia	Beenleigh	-27.7561	153.18
Mac_174	1038003	38	M. tetraphylla	Murwillumbah	-28.3481	153.29
Mac_184	1086001	86	M. tetraphylla	Lismore	-28.6008	153.259
Mac_189	1090002	90	M. integrifolia	Nambour	-26.652	152.901
Mac_199	1037001	37	M. tetraphylla	Murwillumbah	-28.2552	153.234
Mac_201	MJ 2/34 A		M. jansenii	Gindoran	-24.6111	151.557
Mac_210	MJ 2/38A		M. jansenii	Gindoran	-24.6111	151.557
Mac_212	MJ 2/21 B		M. jansenii	Gindoran	-24.6111	151.557
Mac_214	MJ 2/36		M. jansenii	Gindoran	-24.6111	151.557
Mac_215	MJ 2/40		M. jansenii	Gindoran	-24.6111	151.557
Mac_216	MJ 2/31		M. jansenii	Gindoran	-24.6111	151.557
Mac_217	MJ 2/29		M. jansenii	Gindoran	-24.6111	151.557
Mac_218	MJ 2/12		M. jansenii	Gindoran	-24.6111	151.557
Mac_225	1161004		M. jansenii	Gindoran	-24.6111	151.557
Mac_227	1081001	81	M. tetraphylla	Murwillumbah	-28.285	153.263
Mac_228	1060001	60	M. integrifolia	Beenleigh	-27.640297	153.212703
Mac_229	1027002	27	M. integrifolia	Beenleigh	-27.8346	153.224
Mac_231	1001004	1	M. integrifolia	Gundiah	-25.8208	152.585
Mac_232	1090004	90	M. integrifolia	Nambour	-26.652	152.901
Mac_233	1099003	99	M. tetraphylla	Murwillumbah	-28.2159	153.461
Mac_235	1023005	23	M. integrifolia	Beenleigh	-27.618	153.205
Mac_236	1100001	100	M. tetraphylla	Beeleigh	-27.997	153.258
Mac_238	1084002	84	M. tetraphylla	Nimbin	-28.5884	153.218
Mac_241	1027004	27	M. integrifolia	Beenleigh	-27.8346	153.224
Mac_242	1039003	39	M. tetraphylla	Murwillumbah	-28.4203	153.289
Mac_244	1096001	96	M. tetraphylla	Lismore	-28.5499	153.427
Mac_246	1021006	21	M. integrifolia	Caboolture	27.3895	152.789
Mac_247	1093003	93	M. tetraphylla	Ballina	-28.8174	153.595
Mac_248	1057001	57	M. integrifolia	Gympie	-26.3193	152.611
Mac_250	1020001	20	M. integrifolia	Caboolture	-27.3695	152.814
Mac_251	1003001	3	M. integrifolia	Gundiah	-25.8072	152.585
Mac_257	1028002	28	M. integrifolia	Beenleigh	-27.8256	153.223
Mac_258	1060002	60	M. integrifolia	Beenleigh	-27.640297	153.212703
Mac_259	1160004	160	M. tetraphylla	Murwillumbah	-28.2119	153.232
Mac_260	1098005	98	M. tetraphylla	Murwillumbah	-28.4351	153.495
Mac_261	1060003	60	M. integrifolia	Beenleigh	-27.640297	153.212703
Mac_262	1002002	2	M. integrifolia	Gundiah	-25.8271	152.588
Mac_263	1037003	37	M. tetraphylla	Murwillumbah	-28.2552	153.234
Mac_264	1084001	84	M. tetraphylla	Nimbin	-28.5884	153.218
Mac_265	1053001	53	M. integrifolia	Gundiah	-25.7937	152.586
Mac_266	1057002	57	M. integrifolia	Gympie	-26.3193	152.611
Mac_267	1039001	39	M. tetraphylla	Murwillumbah	-28.4203	153.289
Mac_268	1096004	96	M. tetraphylla	Lismore	-28.5499	153.427
Mac_270	1160006	160	M. tetraphylla	Murwillumbah	-28.2119	153.232
Mac_272	1028003	28	M. integrifolia	Beenleigh	-27.8256	153.223
Mac_273	1038005	38	M. tetraphylla	Murwillumbah	-28.3481	153.29
Mac_282	MJ1/11		M. jansenii	Gindoran	-24.6111	151.557
Mac_283	MJ2/37		M. jansenii	Gindoran	-24.6111	151.557
Mac_284	MJ 1/14		M. jansenii	Gindoran	-24.6111	151.557
Mac_287	MJ2/7		M. jansenii	Gindoran	-24.6111	151.557
Mac_288	MJ2/9		M. jansenii	Gindoran	-24.6111	151.557
Mac_290	1021004	21	M. ternifolia	Caboolture	-27.3895	152.789
Mac_291	1160001	160	M. tetraphylla	Murwillumbah	-28.2119	153.232
Mac_297	1096002	96	M. tetraphylla	Lismore	-28.5499	153.427
Mac_299	1020005	20	M. ternifolia	Caboolture	-27.3695	152.814
Mac_300	1021003	21	M. ternifolia	Caboolture	-27.3895	152.789
Mac_301	1072003	72	M. ternifolia	Caboolture	-27.1667	152.937
Mac_302	1075001	75	M. integrifolia	Beenleigh	-27.5179	153.083
Mac_303	1072002	72	M. ternifolia	Caboolture	-27.1667	152.937
Mac_306	1060001	60	M. integrifolia	Beenleigh	-27.640297	153.212703
Mac_308	1071003	71	M. ternifolia	Caboolture	-27.0817	152.807
Mac_309	1088001	88	M. ternifolia	Nambour	-26.9164	152.758
Mac_310	1073004	73	M. ternifolia	Caboolture	-27.1721	152.86
Mac_311	1080001	80	M. tetraphylla	Murwillumbah	-28.3184	153.227
Mac_312	1021006	21	M. integrifolia	Caboolture	-27.3895	152.789
Mac_313	1021005	21	M. ternifolia	Caboolture	-27.3895	152.789
Mac_314	1037004	37	M. tetraphylla	Murwillumbah	-28.2552	153.234
Mac_315	1081003	81	M. tetraphylla	Murwillumbah	-28.285	153.263
Mac_317	1051002	51	M. ternifolia	Caboolture	-27.3545	152.916
Mac_319	1060006	60	M. integrifolia	Beenleigh	-27.640297	153.212703
Mac_321	1071006	71	M. ternifolia	Caboolture	-27.0817	152.807
Mac_325	1094001	94	M. tetraphylla	Ballina	-28.8084	153.597
Mac_330	1071005	71	M. ternifolia	Caboolture	-27.0817	152.807
Mac_331	1072001	72	M. ternifolia	Caboolture	-27.1667	152.937
Mac_332	1051002	51	M. ternifolia	Caboolture	-27.3545	152.916
Mac_334	1051004	51	M. ternifolia	Caboolture	-27.3545	152.916
Mac_335	1098006	98	M. tetraphylla	Murwillumbah	-28.4351	153.495
Mac_337	1023004	23	M. integrifolia	Beenleigh	-27.618	153.205
Mac_340	1056002	56	M. integrifolia	Gympie	-26.3084	152.612
Mac_341	1037004	37	M. tetraphylla	Murwillumbah	-28.2552	153.234
Mac_343	1098006	98	M. tetraphylla	Murwillumbah	-28.4351	153.495
MacP_14	1094004	94	M. tetraphylla	Ballina	-28.8084	153.597
MacP_15	1031001	31	M. tetraphylla	Beenleigh	-27.9384	153.248
MacP_01	1161001	161	M. jansenii	Gindoran	-24.6111	151.557
MacP_02	1002		M. jansenii	Gindoran	-24.6111	151.557
MacP_03	1005		M. jansenii	Gindoran	-24.6111	151.557
MacP_04	1161003	161	M. jansenii	Gindoran	-24.6111	151.557
MacP_05	1161005	161	M. jansenii	Gindoran	-24.6111	151.557
MacP_06	1161001	161	M. jansenii	Gindoran	-24.6111	151.557
MacP_07	1003		M. jansenii	Gindoran	-24.6111	151.557
MacP_16	1161004	161	M. jansenii	Gindoran	-24.6111	151.557
MacP_08	1021003	21	M. ternifolia	Caboolture	-27.3895	152.789
MacP_09	1021004	21	M. ternifolia	Caboolture	-27.3895	152.789
MacP_10	1071006	71	M. ternifolia	Caboolture	-27.0817	152.807
MacP_11	1088002	88	M. ternifolia	Nambour	-26.9164	152.758
MacP_12	1088001	88	M. ternifolia	Nambour	-26.9164	152.758
