# Supplementary material for: Analysis of phylogenetic relationships in Macadamia shows evidence of extensive reticulate evolution
Source: Front Plant Sci. 2024 Oct 15;15:1394244. doi: 10.3389/fpls.2024.1394244 (PMC11518779; doi:10.3389/fpls.2024.1394244)
Supplement: Supplementary file 7 [file Table4.xlsx]

## Sheet: Table 4
Supplementary Table 4. Details of selected 45 single copy nuclear gene CDS for SNPs based phylogeny.
Gene name	M. integrifolia gene ID (GWHESFF00000000)	M. tetraphylla gene Id (GWHESFG00000000)	M. ternifolia gene Id (GWHESEN00000000)	M. jansenii gene Id (GWHESFI00000000)	Gene tree No
4-alpha-glucanotransferase subset	g24371	g24448	g24509	g23224	1
50S ribosome-binding GTPase subset	g37148	g35491	g35915	g34139	2
Acyl transferase domain	g20216	g20231	g20482	g19400	3
Acyl-CoA dehydrogenase, C-terminal domain	g19795	g19807	g20051	g18971	4
ALAD (PF00490) Porphobilinogen synthase	g877	g829	g832	g735	5
Aminopeptidase I zinc metalloprotease (M18)	g20336	g20362	g20611	g19530	6
ArgJ family	g19994	g20006	g20254	g19170	7
Cactus-binding C-terminus of cactin protein	g26521	g25802	g25874	g24546	8
Carbon-nitrogen hydrolase	g20287	g20308	g20564	g19479	9
Cohesin loading factor	g34945	g33381	g33749	g31994	10
Creatinase Prolidase N-terminal domain	g26982	g26246	g26328	g24975	11
Dihydroorotate dehydrogenase	g11835	g11669	g11746	g11062	12
DnaJ domain	g33438	g31854	g32111	g30527	13
Dual specificity phosphatase, catalytic domain	g25586	g24837	g24871	g23597	14
Dynamin family	g7481	g7549	g7531	g7108	15
ER membrane protein complex subunit 1, C-terminal	g4747	g4809	g4772	g4521	16
FAD binding domain	g33355	g31777	g32021	g30453	17
Glucosidase II beta subunit-like protein	g7210	g7306	g7276	g6877	18
Histidinol dehydrogenase	g37154	g35498	g35920	g34144	19
Hydroxy acyl glutathione hydrolase C-terminus	g20197	g20213	g20463	g19381	20
Integral membrane protein DUF92	g30993	g29437	g29616	g28103	21
Memo-like protein	g7208	g7304	g7274	g6875	22
Methyltransferase domain	g16622	g16548	g16657	g15752	23
Molybdopterin oxidoreductase	g11833	g11667	g11744	g11060	24
NLI interacting factor-like phosphatase	g18657	g18698	g18874	g17851	25
NmrA-like family	g23523	g23605	g23672	g22428	26
N-terminal domain of lipoyl synthase of Radical SAM family	g4051	g4036	g4039	g3848	27
Paf1	g7043	g7133	g7080	g6707	28
Peroxidase	g22378	g22314	g22521	g21374	29
Prolyl oligopeptidase, N-terminal beta-propeller domain	g1068	g1017	g1030	g946	30
Protein prenyltransferase alpha subunit repeat	g22515	g22493	g22741	g21760	31
Respiratory-chain NADH dehydrogenase 51 Kd subunit	g13964	g13852	g13973	g13176	32
Ribophorin I	g5915	g5949	g5905	g5584	33
Ribosomal protein L13	g36587	g34998	g35417	g33657	34
Rubrerythrin	g29856	g28435	g28603	g27179	35
Sec1 family	g17423	g17463	g17576	g16626	36
SNO glutamine amidotransferase family	g19773	g19785	g20026	g18950	37
TFIIS helical bundle-like domain	g15715	g15569	g15714	g14853	38
Thiamine pyrophosphate enzyme, N-terminal TPP binding domain	g2497	g2456	g2458	g2309	39
Transcription factor TFIIB repeat	g6200	g6253	g6201	g5857	40
tRNA synthetase class II core domain (G, H, P, S and T)	g35232	g33653	g34021	g32266	41
tRNA synthetases class I (E and Q), catalytic domain	g9279	g9113	g9170	g8544	42
tRNA synthetases class I (I, L, M and V)	g36396	g34790	g35205	g33456	43
tRNA synthetases class I (W and Y)	g27700	g26958	g27096	g25712	44
Ubiquitin carboxyl-terminal hydrolase	g4954	g5009	g4969	g4709	45
