# Supplementary material for: Analysis of phylogenetic relationships in Macadamia shows evidence of extensive reticulate evolution
Source: Front Plant Sci. 2024 Oct 15;15:1394244. doi: 10.3389/fpls.2024.1394244 (PMC11518779; doi:10.3389/fpls.2024.1394244)
Supplement: Supplementary file 8 [file Table5.xlsx]

## Sheet: Table 5
Supplementary Table 5. Details of raw and trimmed data
			Raw Data			0.01 Trimmed Data
Code	Accession ID	Original description	RAW # reads	RAW # bases	Coverage	0.01 # reads	% Loss 0.01 reads	0.01 # bases	% Loss 0.01 bases	Coverage
Mac_026	1076004	M. integrifolia	173345658	26001848700	33.3357	165151575	4.72702	22865421845	12.0623	29.3146
Mac_027	1075003	M. integrifolia	174636378	26195456700	33.5839	166925112	4.41561	23150788328	11.6229	29.6805
Mac_028	1098003	M. tetraphylla	174573786	26186067900	33.5719	166210551	4.79066	22979612408	12.2449	29.461
Mac_029	1002005	M. integrifolia	168298360	25244754000	32.3651	162438084	3.48208	22879031943	9.37114	29.3321
Mac_030	1107001	M. tetraphylla	171785360	25767804000	33.0356	165882084	3.43643	23372900925	9.29417	29.9653
Mac_031	1096003	M. tetraphylla	220969392	33145408800	42.4941	209380443	5.24459	28894613270	12.8247	37.0444
Mac_032	1080003	M. tetraphylla	174683208	26202481200	33.5929	168666505	3.44435	23740221702	9.39705	30.4362
Mac_033	1053006	M. integrifolia	178023744	26703561600	34.2353	171852721	3.4664	24195353320	9.39279	31.0197
Mac_034	1106001	Wild macadamia tree of uncertain species	175841072	26376160800	33.8156	169674335	3.50699	23908925589	9.35403	30.6525
Mac_035	1027001	M. integrifolia	258462958	38769443700	49.7044	246637025	4.57548	34303719020	11.5187	43.9791
Mac_044	1101002	M. integrifolia	174816178	26222426700	33.6185	168969538	3.34445	23890599536	8.89249	30.629
Mac_045	1071001	M. integrifolia	172961048	25944157200	33.2617	166569289	3.69549	23436078498	9.66722	30.0463
Mac_046	1099001	M. tetraphylla	174201054	26130158100	33.5002	167580530	3.80051	23517170154	9.99989	30.1502
Mac_047	1078001	Wild macadamia tree of uncertain species	246264532	36939679800	47.3586	235158565	4.50977	32762092199	11.3092	42.0027
Mac_049	1038001	M. tetraphylla	176870096	26530514400	34.0135	168090975	4.9636	23301206626	12.1721	29.8733
Mac_052	1009003	M. integrifolia	260592896	39088934400	50.114	247617841	4.97905	34273047013	12.3203	43.9398
Mac_058	1032001	M. integrifolia	177112770	26566915500	34.0601	171226701	3.32335	24290164015	8.56988	31.1412
Mac_059	1057003	M. integrifolia	171745792	25761868800	33.028	165958554	3.36965	23535693674	8.64136	30.174
Mac_060	1095005	M. tetraphylla	168580488	25287073200	32.4193	162854562	3.39655	23090535716	8.6864	29.6033
Mac_062	1040001	M. tetraphylla	173108442	25966266300	33.2901	166916716	3.57679	23570977865	9.22462	30.2192
Mac_064	1160005	M. tetraphylla	164149128	24622369200	31.5671	158069358	3.70381	22312931433	9.37943	28.6063
Mac_071	1051001	M. ternifolia	176550434	26482565100	33.952	171574155	2.81862	24466451746	7.61298	31.3672
Mac_075	1098001	M. tetraphylla	176550906	26482635900	33.9521	169760316	3.84625	23868377576	9.87159	30.6005
Mac_080	1076003	M. integrifolia	166867688	25030153200	32.0899	158806555	4.83085	21925192772	12.4049	28.1092
Mac_083	1086002	M. tetraphylla	177828662	26674299300	34.1978	168629763	5.1729	23112454898	13.3531	29.6314
Mac_089	1090008	M. integrifolia	166104450	24915667500	31.9432	158826961	4.38127	22108715962	11.2658	28.3445
Mac_091	1055005	M. integrifolia	171697982	25754697300	33.0188	163962013	4.50557	22759360206	11.6303	29.1787
Mac_092	1028001	M. integrifolia	168251420	25237713000	32.356	158089862	6.03951	21422781764	15.116	27.4651
Mac_094	1060004	M. integrifolia	169428368	25414255200	32.5824	158826895	6.2572	21472330910	15.5107	27.5286
Mac_095	1042001	M. tetraphylla	165622448	24843367200	31.8505	157645119	4.81657	21692353675	12.6835	27.8107
Mac_097	1038004	M. tetraphylla	175547886	26332182900	33.7592	168033999	4.28025	23519910683	10.68	30.1537
Mac_098	1160002	M. tetraphylla	172986854	25948028100	33.2667	164982619	4.62708	23015452583	11.3017	29.507
Mac_099	1040004	M. tetraphylla	168470448	25270567200	32.3982	159029027	5.6042	21670788916	14.2449	27.7831
Mac_100	1025001	M. integrifolia	168339122	25250868300	32.3729	159897269	5.01479	21965835550	13.0096	28.1613
Mac_104	1079005	M. tetraphylla	161327252	24199087800	31.0245	156254683	3.14427	21922856712	9.40627	28.1062
Mac_107	1080002	M. tetraphylla	161115612	24167341800	30.9838	150202174	6.77367	19665135809	18.6293	25.2117
Mac_108	1110001	M. tetraphylla	161160054	24174008100	30.9923	153846116	4.53831	21248871056	12.1003	27.2421
Mac_112	1024001	M. integrifolia	161191660	24178749000	30.9984	157060816	2.56269	22154934264	8.37022	28.4038
Mac_113	1023002	M. integrifolia	161082434	24162365100	30.9774	156065393	3.11458	22008956324	8.91224	28.2166
Mac_115	1094004	M. tetraphylla	160722426	24108363900	30.9082	154373208	3.95042	21366284392	11.374	27.3927
Mac_116	1085002	M. tetraphylla	161542552	24231382800	31.0659	154270665	4.50153	20667878994	14.7062	26.4973
Mac_117	1041004	M. tetraphylla	161252258	24187838700	31.01	154479991	4.1998	21168330420	12.4836	27.1389
Mac_124	1161001	M. jansenii	161230876	24184631400	31.0059	155767091	3.3888	21872746558	9.55931	28.042
Mac_126	1071005	M. ternifolia	160999192	24149878800	30.9614	152716244	5.14471	20710895584	14.2402	26.5524
Mac_130	1060005	M. integrifolia	161246038	24186905700	31.0089	150523892	6.64956	19696313769	18.5662	25.2517
Mac_134	1097001	M. tetraphylla	161389340	24208401000	31.0364	154338885	4.3686	20816689343	14.0105	26.6881
Mac_139	1090001	M. integrifolia	160653038	24097955700	30.8948	151903885	5.44599	20743091491	13.9218	26.5937
Mac_142	1085003	M. tetraphylla	161106462	24165969300	30.982	153569808	4.67806	20454764728	15.3572	26.2241
Mac_143	1077004	M. integrifolia	160855734	24128360100	30.9338	157020707	2.38414	22372069291	7.27895	28.6821
Mac_163	1082002	M. integrifolia	161266068	24189910200	31.0127	153979103	4.5186	20917276169	13.5289	26.817
Mac_171	1025004	M. integrifolia	161402032	24210304800	31.0389	157104353	2.66272	22164774498	8.44901	28.4164
Mac_174	1038003	M. tetraphylla	161059694	24158954100	30.973	155190339	3.64421	21778426057	9.85361	27.9211
Mac_184	1086001	M. tetraphylla	161493366	24224004900	31.0564	156897961	2.84557	22085415460	8.82839	28.3146
Mac_189	1090002	M. integrifolia	161176060	24176409000	30.9954	155056400	3.79688	21718965964	10.1646	27.8448
Mac_199	1037001	M. tetraphylla	161247948	24187192200	31.0092	155639634	3.47807	21513021334	11.0561	27.5808
Mac_201	MJ 2/34 A	M. jansenii	192396454	28859468100	36.9993	182958998	5.15824	24816599525	16.291	31.8162
Mac_210	MJ 2/38A	M. jansenii	176545816	26481872400	33.9511	165859245	6.44316	21472455683	23.3295	27.5288
Mac_212	MJ 2/21 B	M. jansenii	190354818	28553222700	36.6067	178958598	6.36808	23481992556	21.5963	30.1051
Mac_214	MJ 2/36	M. jansenii	167994336	25199150400	32.3066	157443314	6.70147	20030122722	25.8063	25.6796
Mac_215	MJ 2/40	M. jansenii	178096606	26714490900	34.2493	161615970	10.1974	21251930907	25.7038	27.2461
Mac_216	MJ 2/31	M. jansenii	192393634	28859045100	36.9988	177279651	8.5255	23655865786	21.9953	30.328
Mac_217	MJ 2/29	M. jansenii	181757672	27263650800	34.9534	164926045	10.2056	21695130447	25.6671	27.8143
Mac_218	MJ 2/12	M. jansenii	191860498	28779074700	36.8962	178692581	7.36903	23449069117	22.7301	30.0629
Mac_225	1161004	M. jansenii	171975976	25796396400	33.0723	160904687	6.88065	21413289074	20.4691	27.4529
Mac_227	1081001	M. tetraphylla	173984248	26097637200	33.4585	162987181	6.7472	21450359976	21.6653	27.5005
Mac_228	1060001	M. integrifolia	192789024	28918353600	37.0748	179502706	7.40174	23492279553	23.0973	30.1183
Mac_229	1027002	M. integrifolia	192342730	28851409500	36.989	176894564	8.73298	23015620709	25.3558	29.5072
Mac_231	1001004	M. integrifolia	192834382	28925157300	37.0835	178657554	7.9352	23483868709	23.1703	30.1075
Mac_232	1090004	M. integrifolia	192483918	28872587700	37.0161	184074269	4.56862	25141054528	14.8424	32.2321
Mac_233	1099003	M. tetraphylla	192787942	28918191300	37.0746	183845898	4.86388	25022887407	15.567	32.0806
Mac_235	1023005	M. integrifolia	193825708	29073856200	37.2742	184284784	5.17727	25403776108	14.447	32.5689
Mac_236	1100001	M. tetraphylla	192512046	28876806900	37.0215	184420917	4.38732	25694213436	12.3864	32.9413
Mac_238	1084002	M. tetraphylla	192413976	28862096400	37.0027	184783552	4.12938	25708851417	12.2652	32.9601
Mac_239	1015005	Wild macadamia tree of uncertain species	192624046	28893606900	37.0431	184026430	4.67195	24903699566	16.0213	31.9278
Mac_241	1027004	M. integrifolia	192953422	28943013300	37.1064	185010896	4.293	25128745962	15.1789	32.2163
Mac_242	1039003	M. tetraphylla	192939978	28940996700	37.1038	183699217	5.03038	24743589682	16.9636	31.7226
Mac_244	1096001	M. tetraphylla	192614604	28892190600	37.0413	184936016	4.15202	25440870059	13.566	32.6165
Mac_246	1021006	M. integrifolia	192684396	28902659400	37.0547	185302759	3.98355	25929052500	11.4682	33.2424
Mac_247	1093003	M. tetraphylla	192112982	28816947300	36.9448	184626874	4.05472	25629794357	12.4353	32.8587
Mac_248	1057001	M. integrifolia	192531054	28879658100	37.0252	184121460	4.56742	25577277212	12.9114	32.7914
Mac_250	1020001	M. integrifolia	186419564	27962934600	35.8499	178482338	4.44707	23590079733	18.5368	30.2437
Mac_251	1003001	M. integrifolia	192576398	28886459700	37.0339	183954413	4.68702	24037062325	20.1747	30.8167
Mac_257	1028002	M. integrifolia	175977000	26396550000	33.8417	168479546	4.45007	23105376142	14.2442	29.6223
Mac_258	1060002	M. integrifolia	192868386	28930257900	37.0901	184776642	4.3792	25728796176	12.4431	32.9856
Mac_259	1160004	M. tetraphylla	193346504	29001975600	37.182	184651102	4.7091	25625708511	13.1753	32.8535
Mac_260	1098005	M. tetraphylla	192500136	28875020400	37.0193	185084957	4.00637	25858042493	11.6675	33.1513
Mac_261	1060003	M. integrifolia	192458556	28868783400	37.0113	183642706	4.80054	25426112961	13.5399	32.5976
Mac_262	1002002	M. integrifolia	192854546	28928181900	37.0874	179588929	7.38666	24125517488	19.907	30.9302
Mac_263	1037003	M. tetraphylla	193234608	28985191200	37.1605	177508932	8.85909	23454686284	23.5795	30.0701
Mac_264	1084001	M. tetraphylla	192625376	28893806400	37.0433	184551662	4.37477	25594373714	12.8912	32.8133
Mac_265	1053001	M. integrifolia	193056264	28958439600	37.1262	180012920	7.24578	24215221033	19.5878	31.0452
Mac_266	1057002	M. integrifolia	192518152	28877722800	37.0227	183177248	5.09938	25446605983	13.4836	32.6239
Mac_267	1039001	M. tetraphylla	191671056	28750658400	36.8598	181955830	5.33933	25189773397	14.1362	32.2946
Mac_268	1096004	M. tetraphylla	192617096	28892564400	37.0417	183735122	4.83412	25593850963	12.8887	32.8126
Mac_270	1160006	M. tetraphylla	192996596	28949489400	37.1147	181852388	6.12816	24685764696	17.272	31.6484
Mac_271	1016005	Wild macadamia tree from mixed/hybrid population	192399754	28859963100	37	186479032	3.17501	26353136220	9.51244	33.7861
Mac_272	1028003	M. integrifolia	192547444	28882116600	37.0284	187295017	2.80436	26636546296	8.43041	34.1494
Mac_273	1038005	M. tetraphylla	193796942	29069541300	37.2686	186960899	3.6564	26412383502	10.0603	33.862
Mac_274	1031005	Wild macadamia tree from mixed/hybrid population	194026568	29103985200	37.3128	186605553	3.97685	26248110888	10.8803	33.6514
Mac_281	1040007	M. tetraphylla	177838126	26675718900	34.1996	168234863	5.70825	23002970128	15.9664	29.491
Mac_282	MJ1/11	M. jansenii	186869036	28030355400	35.9364	177111763	5.50911	24238919245	15.6419	31.0755
Mac_283	MJ2/37	M. jansenii	169326734	25399010100	32.5628	159765810	5.98434	21726551741	16.9031	27.8546
Mac_284	MJ 1/14	M. jansenii	193230980	28984647000	37.1598	182906724	5.64455	24978907075	16.0365	32.0242
Mac_287	MJ2/7	M. jansenii	165588284	24838242600	31.8439	154175092	7.40275	20474539952	21.3128	26.2494
Mac_288	MJ2/9	M. jansenii	193488268	29023240200	37.2093	181907412	6.36635	24488839054	18.5162	31.3959
Mac_289	1021001	Wild macadamia tree from mixed/hybrid population	193843420	29076513000	37.2776	183081186	5.87839	24984682547	16.3774	32.0316
Mac_290	1021004	M. ternifolia	180261182	27039177300	34.6656	170179830	5.92394	23147747923	16.8113	29.6766
Mac_291	1160001	M. tetraphylla	193331858	28999778700	37.1792	181767019	6.36245	24440764990	18.6533	31.3343
Mac_297	1096002	M. tetraphylla	193276476	28991471400	37.1686	183832556	5.13724	25151422625	15.2677	32.2454
Mac_299	1020005	M. ternifolia	200575612	30086341800	38.5722	193446853	3.55415	27023204402	10.1812	34.6451
Mac_300	1021003	M. ternifolia	200148116	30022217400	38.49	194497389	2.82327	27541657443	8.26241	35.3098
Mac_301	1072003	M. ternifolia	200486256	30072938400	38.555	194403340	3.03408	27502744343	8.54653	35.2599
Mac_302	1075001	M. integrifolia	200027826	30004173900	38.4669	193952097	3.03744	27418371813	8.61814	35.1518
Mac_303	1072002	M. ternifolia	200230346	30034551900	38.5058	194980847	2.62173	27642751670	7.9635	35.4394
Mac_304	1087002	Wild macadamia tree of uncertain species	200282230	30042334500	38.5158	195079849	2.59753	27654137915	7.94944	35.454
Mac_305		Wild macadamia tree from mixed/hybrid population	200294656	30044198400	38.5182	194596555	2.84486	27589926911	8.16887	35.3717
Mac_306	1060001	M. integrifolia	200138192	30020728800	38.4881	194332147	2.90102	27532617046	8.28798	35.2982
Mac_308	1071003	M. ternifolia	200157502	30023625300	38.4918	193927179	3.11271	27364764980	8.85589	35.083
Mac_309	1088001	M. ternifolia	200418994	30062849100	38.5421	194706334	2.85036	27618179874	8.13186	35.4079
Mac_310	1073004	M. ternifolia	200500098	30075014700	38.5577	194465490	3.00978	27498810826	8.56593	35.2549
Mac_311	1080001	M. tetraphylla	148004422	22200663300	28.4624	139868505	5.49708	19147000702	13.7548	24.5474
Mac_312	1021006	M. integrifolia	200426068	30063910200	38.5435	195181602	2.61666	27824138814	7.45003	35.672
Mac_313	1021005	M. ternifolia	200370424	30055563600	38.5328	195178245	2.59129	27755632708	7.65226	35.5841
Mac_314	1037004	M. tetraphylla	200370326	30055548900	38.5328	193713165	3.32243	27082381964	9.89224	34.721
Mac_315	1081003	M. tetraphylla	200317330	30047599500	38.5226	194314744	2.99654	27297536935	9.15235	34.9968
Mac_316	1034002	Hybrid	200311078	30046661700	38.5214	194702120	2.80012	27700742642	7.80759	35.5138
Mac_317	1051002	M. ternifolia	200131014	30019652100	38.4867	194276550	2.92532	27486693649	8.43767	35.2394
Mac_318		Wild macadamia tree of uncertain species	200388332	30058249800	38.5362	194717718	2.82981	27599029763	8.18151	35.3834
Mac_319	1060006	M. integrifolia	200280452	30042067800	38.5155	194369436	2.95137	27454024496	8.61473	35.1975
Mac_320	1043001	M. tetraphylla	200084912	30012736800	38.4779	193927091	3.0776	27362666001	8.82982	35.0803
Mac_321	1071006	M. ternifolia	200340864	30051129600	38.5271	194418767	2.95601	27517381553	8.43146	35.2787
Mac_325	1094001	M. tetraphylla	200228416	30034262400	38.5055	193737591	3.24171	27337178402	8.98002	35.0477
Mac_326		Wild macadamia tree of uncertain species	200096112	30014416800	38.48	196032036	2.03106	28142849751	6.23556	36.0806
Mac_327		Wild macadamia tree of uncertain species	200259180	30038877000	38.5114	195007326	2.62253	27793173283	7.47599	35.6323
Mac_328		Wild macadamia tree of uncertain species	200351070	30052660500	38.5291	195551763	2.39545	27968200330	6.93603	35.8567
Mac_329		Wild macadamia tree of uncertain species	200499556	30074933400	38.5576	195125817	2.68018	27733969967	7.78377	35.5564
Mac_330	1071005	M. ternifolia	200431826	30064773900	38.5446	194738739	2.84041	27598942091	8.20173	35.3833
Mac_331	1072001	M. ternifolia	200376336	30056450400	38.5339	194308615	3.02816	27478589899	8.57673	35.229
Mac_332	1051002	M. ternifolia	200474658	30071198700	38.5528	194945820	2.75787	27678283752	7.9575	35.485
Mac_334	1051004	M. ternifolia	200470398	30070559700	38.552	194688052	2.88439	27624399190	8.13474	35.4159
Mac_335	1098006	M. tetraphylla	200069142	30010371300	38.4748	194323599	2.87178	27564243100	8.15094	35.3388
Mac_337	1023004	M. integrifolia	200569948	30085492200	38.5711	195150119	2.70221	27651366794	8.09069	35.4505
Mac_338	1002030	M. tetraphylla	200272972	30040945800	38.514	194769810	2.74783	27716199764	7.73859	35.5336
Mac_339	1027019	M. integrifolia	200151578	30022736700	38.4907	193923527	3.11167	27456690465	8.54701	35.2009
Mac_340	1056002	M. integrifolia	200407640	30061146000	38.5399	194305695	3.04477	27383375973	8.90774	35.1069
Mac_341	1037004	M. tetraphylla	200172630	30025894500	38.4947	194219050	2.97422	27475560872	8.49378	35.2251
Mac_343	1098006	M. tetraphylla	200227620	30034143000	38.5053	194888109	2.66672	27747774177	7.61257	35.5741
Mac_344	1109004	M. integrifolia	200488128	30073219200	38.5554	194915522	2.77952	27729256230	7.79419	35.5503
Mac_345	1036004	M. tetraphylla	200116316	30017447400	38.4839	193921103	3.09581	27464588694	8.50458	35.211
Mac_346	1112001	Admixture	200034150	30005122500	38.4681	195087009	2.47315	27855004947	7.16583	35.7115
MacP_14	1094004	M. tetraphylla	154811284	15635939684	20.0461	143664018	7.20055	14120893988	9.68951	18.1037
MacP_15	1031001	M. tetraphylla	140789058	14219694858	18.2304	130664415	7.19136	12848934999	9.63987	16.473
MacP_01	1161001	M. jansenii	167062642	25059396300	32.1274	160037574	4	22254171814	11.19	28.531
MacP_02	1002	M. jansenii	167509680	25126452000	32.2134	160473596	4	22331401049	11.12	28.63
MacP_03	1005	M. jansenii	225016144	33669394677	43.1659	209368497	6.95401	29739403836	11.6723	38.1274
MacP_04	1161003	M. jansenii	166835024	25025253600	32.0837	150863472	10	19896365666	20.49	25.5082
MacP_05	1161005	M. jansenii	167176452	25076467800	32.1493	159132944	5	21970188140	12.39	28.1669
MacP_06	1161001	M. jansenii	166766292	25014943800	32.0704	150342559	10	19725620022	21.14	25.2893
MacP_07	1003	M. jansenii	167582874	25137431100	32.2275	161875114	3.41	22791186579	9.33	29.2195
MacP_16	1161004	M. jansenii	149533142	15102847342	19.3626	138560647	7.33783	13619080023	9.82442	17.4604
MacP_08	1021003	M. ternifolia	167479080	25121862000	32.2075	154432985	8	20528295520	18.29	26.3183
MacP_09	1021004	M. ternifolia	167418236	25112735400	32.1958	157916234	6	21568793705	14.11	27.6523
MacP_10	1071006	M. ternifolia	167730642	25159596300	32.2559	158348309	6	21646009961	13.97	27.7513
MacP_11	1088002	M. ternifolia	167603196	25140479400	32.2314	157100451	6	21350932681	15.07	27.373
MacP_12	1088001	M. ternifolia	167698894	25154834100	32.2498	158780576	5	21720478107	13.65	27.8468
MacP_13	1006	M. ternifolia	167281828	25092274200	32.1696	156306966	7	21196090905	15.53	27.1745
Mac_359		Lasjia whelanii	186658694	27998804100	35.8959	180234475	3.44169	25413119126	9.23498	32.5809
