# Supplementary material for: Analysis of phylogenetic relationships in Macadamia shows evidence of extensive reticulate evolution
Source: Front Plant Sci. 2024 Oct 15;15:1394244. doi: 10.3389/fpls.2024.1394244 (PMC11518779; doi:10.3389/fpls.2024.1394244)
Supplement: Supplementary file 9 [file Table6.xlsx]

## Sheet: Table 6
Supplementary Table 6. Details of chloroplast annotation of 166 macadamia accessions and Lasjia whelanii
Code	Accession ID	Original description	Sequence length (bp)	%GC	Large single copy (LSC) length (bp)	Small single copy (SSC) length (bp)	Inverted repeat A (IRA) length (bp)	Inverted repeat A (IRB) length (bp)	Number of genes	Number of coding sequences	Number of ribosomal RNA (rRNA)	Number of transfer RNA (tRNA)
Mac_026	1076004	M. integrifolia	159477	38.1	87899	18770	26404	26404	116	81	4	31
Mac_027	1075003	M. integrifolia	159534	38.1	87947	18755	26416	26416	116	81	4	31
Mac_028	1098003	M. tetraphylla	159526	38.2	87951	18769	26403	26403	116	81	4	31
Mac_029	1002005	M. integrifolia	159734	38.1	88107	18819	26404	26404	116	81	4	31
Mac_030	1107001	M. tetraphylla	159464	38.1	87886	18770	26404	26404	116	81	4	31
Mac_031	1096003	M. tetraphylla	159497	38.1	87946	18807	26372	26372	116	81	4	31
Mac_032	1080003	M. tetraphylla	159529	38.2	87934	18791	26402	26402	116	81	4	31
Mac_033	1053006	M. integrifolia	159677	38.1	88067	18800	26405	26405	116	81	4	31
Mac_034	1106001	Wild macadamia tree of uncertain species	159722	38.1	88095	18819	26404	26404	116	81	4	31
Mac_035	1027001	M. integrifolia	159502	38.1	87911	18755	26418	26418	116	81	4	31
Mac_044	1101002	M. integrifolia	159461	38.2	87883	18770	26404	26404	116	81	4	31
Mac_045	1071001	M. integrifolia	159458	38.2	87880	18770	26404	26404	116	81	4	31
Mac_046	1099001	M. tetraphylla	159591	38.2	87994	18791	26403	26403	116	81	4	31
Mac_047	1078001	Wild macadamia tree of uncertain species	159195	38.2	87651	18800	26372	26372	116	81	4	31
Mac_049	1038001	M. tetraphylla	159530	38.2	87933	18791	26403	26403	116	81	4	31
Mac_052	1009003	M. integrifolia	159708	38.1	88087	18813	26404	26404	116	81	4	31
Mac_058	1032001	M. integrifolia	159476	38.1	87889	18755	26416	26416	116	81	4	31
Mac_059	1057003	M. integrifolia	159470	38.1	87893	18769	26404	26404	116	81	4	31
Mac_060	1095005	M. tetraphylla	159465	38.1	87914	18807	26372	26372	116	81	4	31
Mac_062	1040001	M. tetraphylla	159577	38.2	87975	18796	26403	26403	116	81	4	31
Mac_064	1160005	M. tetraphylla	159260	38.2	87685	18771	26402	26402	116	81	4	31
Mac_071	1051001	M. ternifolia	159466	38.2	87888	18770	26404	26404	116	81	4	31
Mac_075	1098001	M. tetraphylla	159526	38.2	87951	18769	26403	26403	116	81	4	31
Mac_080	1076003	M. integrifolia	159477	38.1	87899	18770	26404	26404	116	81	4	31
Mac_083	1086002	M. tetraphylla	159510	38.1	87957	18809	26372	26372	116	81	4	31
Mac_089	1090008	M. integrifolia	159509	38.1	87922	18755	26416	26416	116	81	4	31
Mac_091	1055005	M. integrifolia	159679	38.1	88069	18800	26405	26405	116	81	4	31
Mac_092	1028001	M. integrifolia	159526	38.1	87937	18755	26417	26417	116	81	4	31
Mac_094	1060004	M. integrifolia	159516	38.1	87929	18755	26416	26416	116	81	4	31
Mac_095	1042001	M. tetraphylla	159469	38.1	87924	18801	26372	26372	116	81	4	31
Mac_097	1038004	M. tetraphylla	159512	38.1	87968	18808	26368	26368	116	81	4	31
Mac_098	1160002	M. tetraphylla	159260	38.2	87685	18771	26402	26402	116	81	4	31
Mac_099	1040004	M. tetraphylla	159577	38.2	87975	18796	26403	26403	116	81	4	31
Mac_100	1025001	M. integrifolia	159509	38.2	87923	18754	26416	26416	116	81	4	31
Mac_104	1079005	M. tetraphylla	159558	38.2	87967	18783	26404	26404	116	81	4	31
Mac_107	1080002	M. tetraphylla	159529	38.2	87934	18791	26402	26402	116	81	4	31
Mac_108	1110001	M. tetraphylla	159470	38.1	87916	18810	26372	26372	116	81	4	31
Mac_112	1024001	M. integrifolia	159510	38.1	87923	18755	26416	26416	116	81	4	31
Mac_113	1023002	M. integrifolia	159509	38.1	87922	18755	26416	26416	116	81	4	31
Mac_115	1094004	M. tetraphylla	159518	38.1	87953	18829	26368	26368	116	81	4	31
Mac_116	1085002	M. tetraphylla	159594	38.2	87992	18796	26403	26403	116	81	4	31
Mac_117	1041004	M. tetraphylla	159586	38.2	87984	18794	26404	26404	116	81	4	31
Mac_124	1161001	M. jansenii	159524	38.1	87916	18802	26403	26403	116	81	4	31
Mac_126	1071005	M. ternifolia	159463	38.2	87885	18770	26404	26404	116	81	4	31
Mac_130	1060005	M. integrifolia	159510	38.1	87923	18755	26416	26416	116	81	4	31
Mac_134	1097001	M. tetraphylla	159490	38.1	87939	18807	26372	26372	116	81	4	31
Mac_139	1090001	M. integrifolia	159509	38.1	87922	18755	26416	26416	116	81	4	31
Mac_142	1085003	M. tetraphylla	159594	38.2	87992	18796	26403	26403	116	81	4	31
Mac_143	1077004	M. integrifolia	159458	38.2	87880	18770	26404	26404	116	81	4	31
Mac_163	1082002	M. integrifolia	159510	38.1	87923	18755	26416	26416	116	81	4	31
Mac_171	1025004	M. integrifolia	159509	38.1	87923	18754	26416	26416	116	81	4	31
Mac_174	1038003	M. tetraphylla	159530	38.2	87933	18791	26403	26403	116	81	4	31
Mac_184	1086001	M. tetraphylla	159509	38.1	87956	18809	26372	26372	116	81	4	31
Mac_189	1090002	M. integrifolia	159509	38.1	87922	18755	26416	26416	116	81	4	31
Mac_199	1037001	M. tetraphylla	159515	38.2	87916	18791	26404	26404	116	81	4	31
Mac_201	MJ 2/34 A	M. jansenii	159524	38.1	87916	18802	26403	26403	116	81	4	31
Mac_210	MJ 2/38A	M. jansenii	159524	38.1	87916	18802	26403	26403	116	81	4	31
Mac_212	MJ 2/21 B	M. jansenii	159524	38.1	87916	18802	26403	26403	116	81	4	31
Mac_214	MJ 2/36	M. jansenii	159524	38.1	87916	18802	26403	26403	116	81	4	31
Mac_215	MJ 2/40	M. jansenii	159524	38.1	87916	18802	26403	26403	116	81	4	31
Mac_216	MJ 2/31	M. jansenii	159524	38.1	87916	18802	26403	26403	116	81	4	31
Mac_217	MJ 2/29	M. jansenii	159524	38.1	87916	18802	26403	26403	116	81	4	31
Mac_218	MJ 2/12	M. jansenii	159524	38.1	87916	18802	26403	26403	116	81	4	31
Mac_225	1161004	M. jansenii	159524	38.1	87916	18802	26403	26403	116	81	4	31
Mac_227	1081001	M. tetraphylla	159554	38.1	87964	18776	26407	26407	116	81	4	31
Mac_228	1060001	M. integrifolia	159516	38.1	87929	18755	26416	26416	116	81	4	31
Mac_229	1027002	M. integrifolia	159502	38.1	87911	18755	26418	26418	116	81	4	31
Mac_231	1001004	M. integrifolia	159679	38.1	88069	18800	26405	26405	116	81	4	31
Mac_232	1090004	M. integrifolia	159498	38.2	87910	18808	26390	26390	116	81	4	31
Mac_233	1099003	M. tetraphylla	159591	38.2	87994	18791	26403	26403	116	81	4	31
Mac_235	1023005	M. integrifolia	159509	38.1	87922	18755	26416	26416	116	81	4	31
Mac_236	1100001	M. tetraphylla	159563	38.1	87972	18777	26407	26407	116	81	4	31
Mac_238	1084002	M. tetraphylla	159527	38.2	87933	18788	26403	26403	116	81	4	31
Mac_239	1015005	Wild macadamia tree of uncertain species	159509	38.1	87922	18755	26416	26416	116	81	4	31
Mac_241	1027004	M. integrifolia	159503	38.1	87912	18755	26418	26418	116	81	4	31
Mac_242	1039003	M. tetraphylla	159596	38.2	87996	18792	26404	26404	116	81	4	31
Mac_244	1096001	M. tetraphylla	159497	38.1	87946	18807	26372	26372	116	81	4	31
Mac_246	1021006	M. integrifolia	159463	38.1	87885	18770	26404	26404	116	81	4	31
Mac_247	1093003	M. tetraphylla	159512	38.1	87968	18808	26368	26368	116	81	4	31
Mac_248	1057001	M. integrifolia	159714	38.1	88093	18813	26404	26404	116	81	4	31
Mac_250	1020001	M. integrifolia	159474	38.1	87894	18770	26405	26405	116	81	4	31
Mac_251	1003001	M. integrifolia	159516	38.1	87929	18755	26416	26416	116	81	4	31
Mac_257	1028002	M. integrifolia	159526	38.1	87937	18755	26417	26417	116	81	4	31
Mac_258	1060002	M. integrifolia	159516	38.1	87929	18755	26416	26416	116	81	4	31
Mac_259	1160004	M. tetraphylla	159260	38.2	87685	18771	26402	26402	116	81	4	31
Mac_260	1098005	M. tetraphylla	159526	38.2	87951	18769	26403	26403	116	81	4	31
Mac_261	1060003	M. integrifolia	159516	38.1	87929	18755	26416	26416	116	81	4	31
Mac_262	1002002	M. integrifolia	159734	38.1	88107	18819	26404	26404	116	81	4	31
Mac_263	1037003	M. tetraphylla	159515	38.2	87916	18791	26404	26404	116	81	4	31
Mac_264	1084001	M. tetraphylla	159527	38.2	87933	18788	26403	26403	116	81	4	31
Mac_265	1053001	M. integrifolia	159677	38.1	88067	18800	26405	26405	116	81	4	31
Mac_266	1057002	M. integrifolia	159714	38.1	88093	18813	26404	26404	116	81	4	31
Mac_267	1039001	M. tetraphylla	159598	38.2	87979	18811	26404	26404	116	81	4	31
Mac_268	1096004	M. tetraphylla	159497	38.1	87946	18807	26372	26372	116	81	4	31
Mac_270	1160006	M. tetraphylla	159260	38.2	87685	18771	26402	26402	116	81	4	31
Mac_271	1016005	Wild macadamia tree from mixed/hybrid population	159547	38.1	87950	18787	26405	26405	116	81	4	31
Mac_272	1028003	M. integrifolia	159526	38.1	87937	18755	26417	26417	116	81	4	31
Mac_273	1038005	M. tetraphylla	159530	38.2	87933	18791	26403	26403	116	81	4	31
Mac_274	1031005	Wild macadamia tree from mixed/hybrid population	159549	38.1	87959	18776	26407	26407	116	81	4	31
Mac_281	1040007	M. tetraphylla	159577	38.2	87975	18796	26403	26403	116	81	4	31
Mac_282	MJ1/11	M. jansenii	159524	38.1	87916	18802	26403	26403	116	81	4	31
Mac_283	MJ2/37	M. jansenii	159524	38.1	87916	18802	26403	26403	116	81	4	31
Mac_284	MJ 1/14	M. jansenii	159524	38.1	87916	18802	26403	26403	116	81	4	31
Mac_287	MJ2/7	M. jansenii	159524	38.1	87916	18802	26403	26403	116	81	4	31
Mac_288	MJ2/9	M. jansenii	159524	38.1	87916	18802	26403	26403	116	81	4	31
Mac_289	1021001	Wild macadamia tree from mixed/hybrid population	159464	38.1	87886	18770	26404	26404	116	81	4	31
Mac_290	1021004	M. ternifolia	159464	38.1	87886	18770	26404	26404	116	81	4	31
Mac_291	1160001	M. tetraphylla	159260	38.2	87685	18771	26402	26402	116	81	4	31
Mac_297	1096002	M. tetraphylla	159195	38.2	87651	18800	26372	26372	116	81	4	31
Mac_299	1020005	M. ternifolia	159465	38.2	87887	18770	26404	26404	116	81	4	31
Mac_300	1021003	M. ternifolia	159464	38.1	87886	18770	26404	26404	116	81	4	31
Mac_301	1072003	M. ternifolia	159463	38.1	87885	18770	26404	26404	116	81	4	31
Mac_302	1075001	M. integrifolia	159534	38.1	87947	18755	26416	26416	116	81	4	31
Mac_303	1072002	M. ternifolia	159463	38.1	87885	18770	26404	26404	116	81	4	31
Mac_304	1087002	Wild macadamia tree of uncertain species	159463	38.2	87885	18770	26404	26404	116	81	4	31
Mac_305		Wild macadamia tree from mixed/hybrid population	159480	38.1	87916	18784	26390	26390	116	81	4	31
Mac_306	1060001	M. integrifolia	159516	38.1	87929	18755	26416	26416	116	81	4	31
Mac_308	1071003	M. ternifolia	159463	38.2	87885	18770	26404	26404	116	81	4	31
Mac_309	1088001	M. ternifolia	159507	38.1	87944	18783	26390	26390	116	81	4	31
Mac_310	1073004	M. ternifolia	159463	38.1	87885	18770	26404	26404	116	81	4	31
Mac_311	1080001	M. tetraphylla	159529	38.2	87934	18791	26402	26402	116	81	4	31
Mac_312	1021006	M. integrifolia	159463	38.1	87885	18770	26404	26404	116	81	4	31
Mac_313	1021005	M. ternifolia	159464	38.1	87886	18770	26404	26404	116	81	4	31
Mac_314	1037004	M. tetraphylla	159237	38.2	87662	18771	26402	26402	116	81	4	31
Mac_315	1081003	M. tetraphylla	159539	38.2	87942	18791	26403	26403	116	81	4	31
Mac_316	1034002	Hybrid	159244	38.2	87669	18771	26402	26402	116	81	4	31
Mac_317	1051002	M. ternifolia	159466	38.2	87888	18770	26404	26404	116	81	4	31
Mac_318		Wild macadamia tree of uncertain species	159480	38.1	87916	18784	26390	26390	116	81	4	31
Mac_319	1060006	M. integrifolia	159510	38.1	87923	18755	26416	26416	116	81	4	31
Mac_320	1043001	M. tetraphylla	159500	38.1	87957	18799	26372	26372	116	81	4	31
Mac_321	1071006	M. ternifolia	159463	38.2	87885	18770	26404	26404	116	81	4	31
Mac_325	1094001	M. tetraphylla	159512	38.1	87968	18808	26368	26368	116	81	4	31
Mac_326		Wild macadamia tree of uncertain species	159508	38.1	87921	18755	26416	26416	116	81	4	31
Mac_327		Wild macadamia tree of uncertain species	159476	38.1	87889	18755	26416	26416	116	81	4	31
Mac_328		Wild macadamia tree of uncertain species	159468	38.1	87917	18807	26372	26372	116	81	4	31
Mac_329		Wild macadamia tree of uncertain species	159195	38.2	87651	18800	26372	26372	116	81	4	31
Mac_330	1071005	M. ternifolia	159463	38.2	87885	18770	26404	26404	116	81	4	31
Mac_331	1072001	M. ternifolia	159463	38.1	87885	18770	26404	26404	116	81	4	31
Mac_332	1051002	M. ternifolia	159466	38.2	87888	18770	26404	26404	116	81	4	31
Mac_334	1051004	M. ternifolia	159466	38.2	87888	18770	26404	26404	116	81	4	31
Mac_335	1098006	M. tetraphylla	159526	38.2	87951	18769	26403	26403	116	81	4	31
Mac_337	1023004	M. integrifolia	159509	38.1	87922	18755	26416	26416	116	81	4	31
Mac_338	1002030	M. tetraphylla	159195	38.2	87651	18800	26372	26372	116	81	4	31
Mac_339	1027019	M. integrifolia	159714	38.1	88093	18813	26404	26404	116	81	4	31
Mac_340	1056002	M. integrifolia	159676	38.1	88066	18800	26405	26405	116	81	4	31
Mac_341	1037004	M. tetraphylla	159237	38.2	87662	18771	26402	26402	116	81	4	31
Mac_343	1098006	M. tetraphylla	159526	38.2	87951	18769	26403	26403	116	81	4	31
Mac_344	1109004	M. integrifolia	159503	38.1	87957	18802	26372	26372	116	81	4	31
Mac_345	1036004	M. tetraphylla	159195	38.2	87651	18800	26372	26372	116	81	4	31
Mac_346	1112001	Admixture	159195	38.2	87651	18800	26372	26372	116	81	4	31
MacP_14	1094004	M. tetraphylla	159518	38.1	87953	18829	26368	26368	116	81	4	31
MacP_15	1031001	M. tetraphylla	159469	38.1	87924	18801	26372	26372	116	81	4	31
MacP_01	1161001	M. jansenii	159524	38.1	87916	18802	26403	26403	116	81	4	31
MacP_02	1002	M. jansenii	159524	38.1	87916	18802	26403	26403	116	81	4	31
MacP_03	1005	M. jansenii	159524	38.1	87916	18802	26403	26403	116	81	4	31
MacP_04	1161003	M. jansenii	159524	38.1	87916	18802	26403	26403	116	81	4	31
MacP_05	1161005	M. jansenii	159524	38.1	87916	18802	26403	26403	116	81	4	31
MacP_06	1161001	M. jansenii	159524	38.1	87916	18802	26403	26403	116	81	4	31
MacP_07	1003	M. jansenii	159524	38.1	87916	18802	26403	26403	116	81	4	31
MacP_16	1161004	M. jansenii	159526	38.1	87918	18802	26403	26403	116	81	4	31
MacP_08	1021003	M. ternifolia	159464	38.1	87886	18770	26404	26404	116	81	4	31
MacP_09	1021004	M. ternifolia	159464	38.1	87886	18770	26404	26404	116	81	4	31
MacP_10	1071006	M. ternifolia	159463	38.2	87885	18770	26404	26404	116	81	4	31
MacP_11	1088002	M. ternifolia	159508	38.1	87945	18783	26390	26390	116	81	4	31
MacP_12	1088001	M. ternifolia	159507	38.1	87944	18783	26390	26390	116	81	4	31
MacP_13	1006	M. ternifolia	159480	38.1	87916	18784	26390	26390	116	81	4	31
Mac_359		Lasjia whelanii	159631	38	87911	18824	26448	26448	116	81	4	31
