# Supplementary material for: Analysis of phylogenetic relationships in Macadamia shows evidence of extensive reticulate evolution
Source: Front Plant Sci. 2024 Oct 15;15:1394244. doi: 10.3389/fpls.2024.1394244 (PMC11518779; doi:10.3389/fpls.2024.1394244)
Supplement: Supplementary file 10 [file Table7.xlsx]

## Sheet: Table 7
Supplementary Table 7. Details of chloroplast genes identified in macadamia genome
Category	Gene group	Gene name
Genes involve in photosynthesis	Subunits of photosystem I	psaA, psaB, psaC, psaI, psaJ, pafI,
	Subunits of photosystem II	psbA, psbB, psbC, psbD, psbE, psbF, psbH, psbI, psbJ, psbK, psbL, psbM, psbT, psbZ, pafII, pbf1
	Subunits of ATP synthase	atpA, atpB, atpE, atpF, atpH, atpI
	Subunits of NADH dehydrogenase	ndhA, ndhB, ndhC, ndhD, ndhE, ndhF, ndhG, ndhH, ndhI, ndhJ, ndhK
	Large subunit of rubisco	rbcL
	Subunits of cytochrome b/f complex	petA, petB, petD, petG, petL, petN
Genes involve in protein synthesisi and DNA replication	Ribosomal RNA (rRNA)	rrn16, rrn23, rrn4.5, rrn5
	Transfer RNA (tRNA)	trnA-UGC, trnC-GCA, trnD-GUC, trnE-UUC, trnF-GAA, trnG-GCC, trnG-UCC, trnH-GUG, trnI-GAU | trnE-UUC, trnI-GAU, trnK-UUU, trnL-CAA, trnL-UAA, trnL-UAG, trnM-CAU, trnN-GUU, trnP-GGG, trnP-UGG, trnQ-UUG, trnR-ACG, trnR-UCU, trnS-GCU, trnS-GGA, trnS-UGA, trnT-CGU, trnT-GGU, trnT-UGU, trnV-GAC, trnV-UAC, trnW-CCA, trnY-GUA
	Proteins of large ribosomal subunit	rpl14, rpl16, rpl2, rpl20, rpl22, rpl23, rpl32, rpl33, rpl36
	Proteins of small ribosomal subunit	rps11, rps12, rps14, rps15, rps16, rps18, rps19, rps2, rps3, rps4, rps7, rps8
	RNA polymerase	rpoA, rpoB, rpoC1, rpoC2
Miscellaneous group	Inner membrane protein	cemA
	C-type cytochrome synthesis gene	ccsA
	Acetyl-CoA-carboxylase	accD
	Maturase	matK
	ATP-dependent protease	clpP1
	Translational initiation factor	infA
Unknown function	Hypothetical chloroplast reading frames	ycf1, ycf15, ycf2, ycf68
