# Supplementary material for: Analysis of phylogenetic relationships in Macadamia shows evidence of extensive reticulate evolution
Source: Front Plant Sci. 2024 Oct 15;15:1394244. doi: 10.3389/fpls.2024.1394244 (PMC11518779; doi:10.3389/fpls.2024.1394244)
Supplement: Supplementary file 11 [file Table8.xlsx]

## Sheet: Table 8 
Supplementary Table 8. NCBI submission details of 166 wild accessions and Lasjia whelanii using in the study.
Code	Accession ID	Original description	Bio sample accession	File names
Mac_026	1076004	M. integrifolia	SAMN38356272	Mac_026V300097324_L03_B5GMACfyoeRAASA-85_1.fq.gz
				Mac_026V300097324_L03_B5GMACfyoeRAASA-85_2.fq.gz
				Mac_026V300097324_L03_B5GMACfyoeRAASA-86_1.fq.gz
				Mac_026V300097324_L03_B5GMACfyoeRAASA-86_2.fq.gz
				Mac_026V300097324_L03_B5GMACfyoeRAASA-87_1.fq.gz
				Mac_026V300097324_L03_B5GMACfyoeRAASA-87_2.fq.gz
				Mac_026V300097324_L03_B5GMACfyoeRAASA-88_1.fq.gz
				Mac_026V300097324_L03_B5GMACfyoeRAASA-88_2.fq.gz
				Mac_026V300097324_L04_B5GMACfyoeRAASA-81_1.fq.gz
				Mac_026V300097324_L04_B5GMACfyoeRAASA-81_2.fq.gz
				Mac_026V300097324_L04_B5GMACfyoeRAASA-82_1.fq.gz
				Mac_026V300097324_L04_B5GMACfyoeRAASA-82_2.fq.gz
				Mac_026V300097324_L04_B5GMACfyoeRAASA-83_1.fq.gz
				Mac_026V300097324_L04_B5GMACfyoeRAASA-83_2.fq.gz
				Mac_026V300097324_L04_B5GMACfyoeRAASA-84_1.fq.gz
				Mac_026V300097324_L04_B5GMACfyoeRAASA-84_2.fq.gz
				Mac_026V300097324_L04_B5GMACfyoeRAASA-85_1.fq.gz
				Mac_026V300097324_L04_B5GMACfyoeRAASA-85_2.fq.gz
				Mac_026V300097324_L04_B5GMACfyoeRAASA-86_1.fq.gz
				Mac_026V300097324_L04_B5GMACfyoeRAASA-86_2.fq.gz
				Mac_026V300097324_L04_B5GMACfyoeRAASA-87_1.fq.gz
				Mac_026V300097324_L04_B5GMACfyoeRAASA-87_2.fq.gz
				Mac_026V300097324_L04_B5GMACfyoeRAASA-88_1.fq.gz
				Mac_026V300097324_L04_B5GMACfyoeRAASA-88_2.fq.gz
				Mac_026V300097324_L03_B5GMACfyoeRAASA-81_1.fq.gz
				Mac_026V300097324_L03_B5GMACfyoeRAASA-81_2.fq.gz
				Mac_026V300097324_L03_B5GMACfyoeRAASA-82_1.fq.gz
				Mac_026V300097324_L03_B5GMACfyoeRAASA-82_2.fq.gz
				Mac_026V300097324_L03_B5GMACfyoeRAASA-83_1.fq.gz
				Mac_026V300097324_L03_B5GMACfyoeRAASA-83_2.fq.gz
				Mac_026V300097324_L03_B5GMACfyoeRAASA-84_1.fq.gz
				Mac_026V300097324_L03_B5GMACfyoeRAASA-84_2.fq.gz
Mac_027	1075003	M. integrifolia	SAMN38356273	Mac_027V300097324_L03_B5GMACfyoeRAATA-89_1.fq.gz
				Mac_027V300097324_L03_B5GMACfyoeRAATA-89_2.fq.gz
				Mac_027V300097324_L03_B5GMACfyoeRAATA-90_1.fq.gz
				Mac_027V300097324_L03_B5GMACfyoeRAATA-90_2.fq.gz
				Mac_027V300097324_L03_B5GMACfyoeRAATA-91_1.fq.gz
				Mac_027V300097324_L03_B5GMACfyoeRAATA-91_2.fq.gz
				Mac_027V300097324_L03_B5GMACfyoeRAATA-92_1.fq.gz
				Mac_027V300097324_L03_B5GMACfyoeRAATA-92_2.fq.gz
				Mac_027V300097324_L03_B5GMACfyoeRAATA-93_1.fq.gz
				Mac_027V300097324_L03_B5GMACfyoeRAATA-93_2.fq.gz
				Mac_027V300097324_L03_B5GMACfyoeRAATA-94_1.fq.gz
				Mac_027V300097324_L03_B5GMACfyoeRAATA-94_2.fq.gz
				Mac_027V300097324_L03_B5GMACfyoeRAATA-95_1.fq.gz
				Mac_027V300097324_L03_B5GMACfyoeRAATA-95_2.fq.gz
				Mac_027V300097324_L03_B5GMACfyoeRAATA-96_1.fq.gz
				Mac_027V300097324_L03_B5GMACfyoeRAATA-96_2.fq.gz
				Mac_027V300097324_L04_B5GMACfyoeRAATA-89_1.fq.gz
				Mac_027V300097324_L04_B5GMACfyoeRAATA-89_2.fq.gz
				Mac_027V300097324_L04_B5GMACfyoeRAATA-90_1.fq.gz
				Mac_027V300097324_L04_B5GMACfyoeRAATA-90_2.fq.gz
				Mac_027V300097324_L04_B5GMACfyoeRAATA-91_1.fq.gz
				Mac_027V300097324_L04_B5GMACfyoeRAATA-91_2.fq.gz
				Mac_027V300097324_L04_B5GMACfyoeRAATA-92_1.fq.gz
				Mac_027V300097324_L04_B5GMACfyoeRAATA-92_2.fq.gz
				Mac_027V300097324_L04_B5GMACfyoeRAATA-93_1.fq.gz
				Mac_027V300097324_L04_B5GMACfyoeRAATA-93_2.fq.gz
				Mac_027V300097324_L04_B5GMACfyoeRAATA-94_1.fq.gz
				Mac_027V300097324_L04_B5GMACfyoeRAATA-94_2.fq.gz
				Mac_027V300097324_L04_B5GMACfyoeRAATA-95_1.fq.gz
				Mac_027V300097324_L04_B5GMACfyoeRAATA-95_2.fq.gz
				Mac_027V300097324_L04_B5GMACfyoeRAATA-96_1.fq.gz
				Mac_027V300097324_L04_B5GMACfyoeRAATA-96_2.fq.gz
Mac_028	1098003	M. tetraphylla	SAMN38356274	Mac_028V300097324_L03_B5GMACfyoeRAAUA-125_1.fq.gz
				Mac_028V300097324_L03_B5GMACfyoeRAAUA-125_2.fq.gz
				Mac_028V300097324_L03_B5GMACfyoeRAAUA-126_1.fq.gz
				Mac_028V300097324_L03_B5GMACfyoeRAAUA-126_2.fq.gz
				Mac_028V300097324_L03_B5GMACfyoeRAAUA-127_1.fq.gz
				Mac_028V300097324_L03_B5GMACfyoeRAAUA-127_2.fq.gz
				Mac_028V300097324_L03_B5GMACfyoeRAAUA-128_1.fq.gz
				Mac_028V300097324_L03_B5GMACfyoeRAAUA-128_2.fq.gz
				Mac_028V300097324_L04_B5GMACfyoeRAAUA-121_1.fq.gz
				Mac_028V300097324_L04_B5GMACfyoeRAAUA-121_2.fq.gz
				Mac_028V300097324_L04_B5GMACfyoeRAAUA-122_1.fq.gz
				Mac_028V300097324_L04_B5GMACfyoeRAAUA-122_2.fq.gz
				Mac_028V300097324_L04_B5GMACfyoeRAAUA-123_1.fq.gz
				Mac_028V300097324_L04_B5GMACfyoeRAAUA-123_2.fq.gz
				Mac_028V300097324_L04_B5GMACfyoeRAAUA-124_1.fq.gz
				Mac_028V300097324_L04_B5GMACfyoeRAAUA-124_2.fq.gz
				Mac_028V300097324_L04_B5GMACfyoeRAAUA-125_1.fq.gz
				Mac_028V300097324_L04_B5GMACfyoeRAAUA-125_2.fq.gz
				Mac_028V300097324_L04_B5GMACfyoeRAAUA-126_1.fq.gz
				Mac_028V300097324_L04_B5GMACfyoeRAAUA-126_2.fq.gz
				Mac_028V300097324_L04_B5GMACfyoeRAAUA-127_1.fq.gz
				Mac_028V300097324_L04_B5GMACfyoeRAAUA-127_2.fq.gz
				Mac_028V300097324_L04_B5GMACfyoeRAAUA-128_1.fq.gz
				Mac_028V300097324_L04_B5GMACfyoeRAAUA-128_2.fq.gz
				Mac_028V300097324_L03_B5GMACfyoeRAAUA-121_1.fq.gz
				Mac_028V300097324_L03_B5GMACfyoeRAAUA-121_2.fq.gz
				Mac_028V300097324_L03_B5GMACfyoeRAAUA-122_1.fq.gz
				Mac_028V300097324_L03_B5GMACfyoeRAAUA-122_2.fq.gz
				Mac_028V300097324_L03_B5GMACfyoeRAAUA-123_1.fq.gz
				Mac_028V300097324_L03_B5GMACfyoeRAAUA-123_2.fq.gz
				Mac_028V300097324_L03_B5GMACfyoeRAAUA-124_1.fq.gz
				Mac_028V300097324_L03_B5GMACfyoeRAAUA-124_2.fq.gz
Mac_029	1002005	M. integrifolia	SAMN38356275	Mac_029V300097933_L01_B5GMACfyoeRAAVA-13_1.fq.gz
				Mac_029V300097933_L01_B5GMACfyoeRAAVA-13_2.fq.gz
				Mac_029V300097933_L01_B5GMACfyoeRAAVA-14_1.fq.gz
				Mac_029V300097933_L01_B5GMACfyoeRAAVA-14_2.fq.gz
				Mac_029V300097933_L01_B5GMACfyoeRAAVA-15_1.fq.gz
				Mac_029V300097933_L01_B5GMACfyoeRAAVA-15_2.fq.gz
				Mac_029V300097933_L01_B5GMACfyoeRAAVA-16_1.fq.gz
				Mac_029V300097933_L01_B5GMACfyoeRAAVA-16_2.fq.gz
				Mac_029V300097933_L02_B5GMACfyoeRAAVA-13_1.fq.gz
				Mac_029V300097933_L02_B5GMACfyoeRAAVA-13_2.fq.gz
				Mac_029V300097933_L02_B5GMACfyoeRAAVA-14_1.fq.gz
				Mac_029V300097933_L02_B5GMACfyoeRAAVA-14_2.fq.gz
				Mac_029V300097933_L02_B5GMACfyoeRAAVA-15_1.fq.gz
				Mac_029V300097933_L02_B5GMACfyoeRAAVA-15_2.fq.gz
				Mac_029V300097933_L02_B5GMACfyoeRAAVA-16_1.fq.gz
				Mac_029V300097933_L02_B5GMACfyoeRAAVA-16_2.fq.gz
Mac_030	1107001	M. tetraphylla	SAMN38356276	Mac_030V300097933_L01_B5GMACfyoeRAAWA-41_1.fq.gz
				Mac_030V300097933_L01_B5GMACfyoeRAAWA-41_2.fq.gz
				Mac_030V300097933_L01_B5GMACfyoeRAAWA-42_1.fq.gz
				Mac_030V300097933_L01_B5GMACfyoeRAAWA-42_2.fq.gz
				Mac_030V300097933_L01_B5GMACfyoeRAAWA-43_1.fq.gz
				Mac_030V300097933_L01_B5GMACfyoeRAAWA-43_2.fq.gz
				Mac_030V300097933_L01_B5GMACfyoeRAAWA-44_1.fq.gz
				Mac_030V300097933_L01_B5GMACfyoeRAAWA-44_2.fq.gz
				Mac_030V300097933_L01_B5GMACfyoeRAAWA-45_1.fq.gz
				Mac_030V300097933_L01_B5GMACfyoeRAAWA-45_2.fq.gz
				Mac_030V300097933_L01_B5GMACfyoeRAAWA-46_1.fq.gz
				Mac_030V300097933_L01_B5GMACfyoeRAAWA-46_2.fq.gz
				Mac_030V300097933_L01_B5GMACfyoeRAAWA-47_1.fq.gz
				Mac_030V300097933_L01_B5GMACfyoeRAAWA-47_2.fq.gz
				Mac_030V300097933_L01_B5GMACfyoeRAAWA-48_1.fq.gz
				Mac_030V300097933_L01_B5GMACfyoeRAAWA-48_2.fq.gz
				Mac_030V300097933_L02_B5GMACfyoeRAAWA-41_1.fq.gz
				Mac_030V300097933_L02_B5GMACfyoeRAAWA-41_2.fq.gz
				Mac_030V300097933_L02_B5GMACfyoeRAAWA-42_1.fq.gz
				Mac_030V300097933_L02_B5GMACfyoeRAAWA-42_2.fq.gz
				Mac_030V300097933_L02_B5GMACfyoeRAAWA-43_1.fq.gz
				Mac_030V300097933_L02_B5GMACfyoeRAAWA-43_2.fq.gz
				Mac_030V300097933_L02_B5GMACfyoeRAAWA-44_1.fq.gz
				Mac_030V300097933_L02_B5GMACfyoeRAAWA-44_2.fq.gz
				Mac_030V300097933_L02_B5GMACfyoeRAAWA-45_1.fq.gz
				Mac_030V300097933_L02_B5GMACfyoeRAAWA-45_2.fq.gz
				Mac_030V300097933_L02_B5GMACfyoeRAAWA-46_1.fq.gz
				Mac_030V300097933_L02_B5GMACfyoeRAAWA-46_2.fq.gz
				Mac_030V300097933_L02_B5GMACfyoeRAAWA-47_1.fq.gz
				Mac_030V300097933_L02_B5GMACfyoeRAAWA-47_2.fq.gz
				Mac_030V300097933_L02_B5GMACfyoeRAAWA-48_1.fq.gz
				Mac_030V300097933_L02_B5GMACfyoeRAAWA-48_2.fq.gz
Mac_031	1096003	M. tetraphylla	SAMN38356277	Mac_031V300097933_L01_B5GMACfyoeRAAYA-67_1.fq.gz
				Mac_031V300097933_L01_B5GMACfyoeRAAYA-67_2.fq.gz
				Mac_031V300097933_L01_B5GMACfyoeRAAYA-68_1.fq.gz
				Mac_031V300097933_L01_B5GMACfyoeRAAYA-68_2.fq.gz
				Mac_031V300097933_L01_B5GMACfyoeRAAYA-69_1.fq.gz
				Mac_031V300097933_L01_B5GMACfyoeRAAYA-69_2.fq.gz
				Mac_031V300097933_L01_B5GMACfyoeRAAYA-70_1.fq.gz
				Mac_031V300097933_L01_B5GMACfyoeRAAYA-70_2.fq.gz
				Mac_031V300097933_L01_B5GMACfyoeRAAYA-71_1.fq.gz
				Mac_031V300097933_L01_B5GMACfyoeRAAYA-71_2.fq.gz
				Mac_031V300097933_L01_B5GMACfyoeRAAYA-72_1.fq.gz
				Mac_031V300097933_L01_B5GMACfyoeRAAYA-72_2.fq.gz
				Mac_031V300097933_L02_B5GMACfyoeRAAYA-65_1.fq.gz
				Mac_031V300097933_L02_B5GMACfyoeRAAYA-65_2.fq.gz
				Mac_031V300097933_L02_B5GMACfyoeRAAYA-66_1.fq.gz
				Mac_031V300097933_L02_B5GMACfyoeRAAYA-66_2.fq.gz
				Mac_031V300097933_L02_B5GMACfyoeRAAYA-67_1.fq.gz
				Mac_031V300097933_L02_B5GMACfyoeRAAYA-67_2.fq.gz
				Mac_031V300097933_L02_B5GMACfyoeRAAYA-68_1.fq.gz
				Mac_031V300097933_L02_B5GMACfyoeRAAYA-68_2.fq.gz
				Mac_031V300097933_L02_B5GMACfyoeRAAYA-69_1.fq.gz
				Mac_031V300097933_L02_B5GMACfyoeRAAYA-69_2.fq.gz
				Mac_031V300097933_L02_B5GMACfyoeRAAYA-70_1.fq.gz
				Mac_031V300097933_L02_B5GMACfyoeRAAYA-70_2.fq.gz
				Mac_031V300097933_L02_B5GMACfyoeRAAYA-71_1.fq.gz
				Mac_031V300097933_L02_B5GMACfyoeRAAYA-71_2.fq.gz
				Mac_031V300097933_L02_B5GMACfyoeRAAYA-72_1.fq.gz
				Mac_031V300097933_L02_B5GMACfyoeRAAYA-72_2.fq.gz
				Mac_031V350004384_L02_B5GMACfyoeRAAYA-65_1.fq.gz
				Mac_031V350004384_L02_B5GMACfyoeRAAYA-65_2.fq.gz
				Mac_031V350004384_L02_B5GMACfyoeRAAYA-66_1.fq.gz
				Mac_031V350004384_L02_B5GMACfyoeRAAYA-66_2.fq.gz
				Mac_031V350004384_L02_B5GMACfyoeRAAYA-67_1.fq.gz
				Mac_031V350004384_L02_B5GMACfyoeRAAYA-67_2.fq.gz
				Mac_031V350004384_L02_B5GMACfyoeRAAYA-68_1.fq.gz
				Mac_031V350004384_L02_B5GMACfyoeRAAYA-68_2.fq.gz
				Mac_031V350004384_L02_B5GMACfyoeRAAYA-69_1.fq.gz
				Mac_031V350004384_L02_B5GMACfyoeRAAYA-69_2.fq.gz
				Mac_031V350004384_L02_B5GMACfyoeRAAYA-70_1.fq.gz
				Mac_031V350004384_L02_B5GMACfyoeRAAYA-70_2.fq.gz
				Mac_031V350004384_L02_B5GMACfyoeRAAYA-71_1.fq.gz
				Mac_031V350004384_L02_B5GMACfyoeRAAYA-71_2.fq.gz
				Mac_031V350004384_L02_B5GMACfyoeRAAYA-72_1.fq.gz
				Mac_031V350004384_L02_B5GMACfyoeRAAYA-72_2.fq.gz
				Mac_031V350019336_L01_B5GMACfyoeRAAYA-65_1.fq.gz
				Mac_031V350019336_L01_B5GMACfyoeRAAYA-65_2.fq.gz
				Mac_031V350019336_L01_B5GMACfyoeRAAYA-66_1.fq.gz
				Mac_031V350019336_L01_B5GMACfyoeRAAYA-66_2.fq.gz
				Mac_031V350019336_L01_B5GMACfyoeRAAYA-67_1.fq.gz
				Mac_031V350019336_L01_B5GMACfyoeRAAYA-67_2.fq.gz
				Mac_031V350019336_L01_B5GMACfyoeRAAYA-68_1.fq.gz
				Mac_031V350019336_L01_B5GMACfyoeRAAYA-68_2.fq.gz
				Mac_031V350019336_L01_B5GMACfyoeRAAYA-69_1.fq.gz
				Mac_031V350019336_L01_B5GMACfyoeRAAYA-69_2.fq.gz
				Mac_031V350019336_L01_B5GMACfyoeRAAYA-70_1.fq.gz
				Mac_031V350019336_L01_B5GMACfyoeRAAYA-70_2.fq.gz
				Mac_031V350019336_L01_B5GMACfyoeRAAYA-71_1.fq.gz
				Mac_031V350019336_L01_B5GMACfyoeRAAYA-71_2.fq.gz
				Mac_031V350019336_L01_B5GMACfyoeRAAYA-72_1.fq.gz
				Mac_031V350019336_L01_B5GMACfyoeRAAYA-72_2.fq.gz
				Mac_031V300097933_L01_B5GMACfyoeRAAYA-65_1.fq.gz
				Mac_031V300097933_L01_B5GMACfyoeRAAYA-65_2.fq.gz
				Mac_031V300097933_L01_B5GMACfyoeRAAYA-66_1.fq.gz
				Mac_031V300097933_L01_B5GMACfyoeRAAYA-66_2.fq.gz
Mac_032	1080003	M. tetraphylla	SAMN38356278	Mac_032V300097933_L01_B5GMACfyoeRAAZA-82_1.fq.gz
				Mac_032V300097933_L01_B5GMACfyoeRAAZA-82_2.fq.gz
				Mac_032V300097933_L01_B5GMACfyoeRAAZA-83_1.fq.gz
				Mac_032V300097933_L01_B5GMACfyoeRAAZA-83_2.fq.gz
				Mac_032V300097933_L01_B5GMACfyoeRAAZA-84_1.fq.gz
				Mac_032V300097933_L01_B5GMACfyoeRAAZA-84_2.fq.gz
				Mac_032V300097933_L01_B5GMACfyoeRAAZA-85_1.fq.gz
				Mac_032V300097933_L01_B5GMACfyoeRAAZA-85_2.fq.gz
				Mac_032V300097933_L01_B5GMACfyoeRAAZA-86_1.fq.gz
				Mac_032V300097933_L01_B5GMACfyoeRAAZA-86_2.fq.gz
				Mac_032V300097933_L01_B5GMACfyoeRAAZA-87_1.fq.gz
				Mac_032V300097933_L01_B5GMACfyoeRAAZA-87_2.fq.gz
				Mac_032V300097933_L01_B5GMACfyoeRAAZA-88_1.fq.gz
				Mac_032V300097933_L01_B5GMACfyoeRAAZA-88_2.fq.gz
				Mac_032V300097933_L02_B5GMACfyoeRAAZA-81_1.fq.gz
				Mac_032V300097933_L02_B5GMACfyoeRAAZA-81_2.fq.gz
				Mac_032V300097933_L02_B5GMACfyoeRAAZA-82_1.fq.gz
				Mac_032V300097933_L02_B5GMACfyoeRAAZA-82_2.fq.gz
				Mac_032V300097933_L02_B5GMACfyoeRAAZA-83_1.fq.gz
				Mac_032V300097933_L02_B5GMACfyoeRAAZA-83_2.fq.gz
				Mac_032V300097933_L02_B5GMACfyoeRAAZA-84_1.fq.gz
				Mac_032V300097933_L02_B5GMACfyoeRAAZA-84_2.fq.gz
				Mac_032V300097933_L02_B5GMACfyoeRAAZA-85_1.fq.gz
				Mac_032V300097933_L02_B5GMACfyoeRAAZA-85_2.fq.gz
				Mac_032V300097933_L02_B5GMACfyoeRAAZA-86_1.fq.gz
				Mac_032V300097933_L02_B5GMACfyoeRAAZA-86_2.fq.gz
				Mac_032V300097933_L02_B5GMACfyoeRAAZA-87_1.fq.gz
				Mac_032V300097933_L02_B5GMACfyoeRAAZA-87_2.fq.gz
				Mac_032V300097933_L02_B5GMACfyoeRAAZA-88_1.fq.gz
				Mac_032V300097933_L02_B5GMACfyoeRAAZA-88_2.fq.gz
				Mac_032V300097933_L01_B5GMACfyoeRAAZA-81_1.fq.gz
				Mac_032V300097933_L01_B5GMACfyoeRAAZA-81_2.fq.gz
Mac_033	1053006	M. integrifolia	SAMN38356279	Mac_033V300097933_L01_B5GMACfyoeRABAA-89_2.fq.gz
				Mac_033V300097933_L01_B5GMACfyoeRABAA-90_1.fq.gz
				Mac_033V300097933_L01_B5GMACfyoeRABAA-90_2.fq.gz
				Mac_033V300097933_L01_B5GMACfyoeRABAA-91_1.fq.gz
				Mac_033V300097933_L01_B5GMACfyoeRABAA-91_2.fq.gz
				Mac_033V300097933_L01_B5GMACfyoeRABAA-92_1.fq.gz
				Mac_033V300097933_L01_B5GMACfyoeRABAA-92_2.fq.gz
				Mac_033V300097933_L01_B5GMACfyoeRABAA-93_1.fq.gz
				Mac_033V300097933_L01_B5GMACfyoeRABAA-93_2.fq.gz
				Mac_033V300097933_L01_B5GMACfyoeRABAA-94_1.fq.gz
				Mac_033V300097933_L01_B5GMACfyoeRABAA-94_2.fq.gz
				Mac_033V300097933_L01_B5GMACfyoeRABAA-95_1.fq.gz
				Mac_033V300097933_L01_B5GMACfyoeRABAA-95_2.fq.gz
				Mac_033V300097933_L01_B5GMACfyoeRABAA-96_1.fq.gz
				Mac_033V300097933_L01_B5GMACfyoeRABAA-96_2.fq.gz
				Mac_033V300097933_L02_B5GMACfyoeRABAA-89_1.fq.gz
				Mac_033V300097933_L02_B5GMACfyoeRABAA-89_2.fq.gz
				Mac_033V300097933_L02_B5GMACfyoeRABAA-90_1.fq.gz
				Mac_033V300097933_L02_B5GMACfyoeRABAA-90_2.fq.gz
				Mac_033V300097933_L02_B5GMACfyoeRABAA-91_1.fq.gz
				Mac_033V300097933_L02_B5GMACfyoeRABAA-91_2.fq.gz
				Mac_033V300097933_L02_B5GMACfyoeRABAA-92_1.fq.gz
				Mac_033V300097933_L02_B5GMACfyoeRABAA-92_2.fq.gz
				Mac_033V300097933_L02_B5GMACfyoeRABAA-93_1.fq.gz
				Mac_033V300097933_L02_B5GMACfyoeRABAA-93_2.fq.gz
				Mac_033V300097933_L02_B5GMACfyoeRABAA-94_1.fq.gz
				Mac_033V300097933_L02_B5GMACfyoeRABAA-94_2.fq.gz
				Mac_033V300097933_L02_B5GMACfyoeRABAA-95_1.fq.gz
				Mac_033V300097933_L02_B5GMACfyoeRABAA-95_2.fq.gz
				Mac_033V300097933_L02_B5GMACfyoeRABAA-96_1.fq.gz
				Mac_033V300097933_L02_B5GMACfyoeRABAA-96_2.fq.gz
				Mac_033V300097933_L01_B5GMACfyoeRABAA-89_1.fq.gz
Mac_034	1106001	Wild macadamia tree of uncertain species	SAMN38356280	Mac_034V300097933_L01_B5GMACfyoeRABBA-121_1.fq.gz
				Mac_034V300097933_L01_B5GMACfyoeRABBA-121_2.fq.gz
				Mac_034V300097933_L01_B5GMACfyoeRABBA-122_1.fq.gz
				Mac_034V300097933_L01_B5GMACfyoeRABBA-122_2.fq.gz
				Mac_034V300097933_L01_B5GMACfyoeRABBA-123_1.fq.gz
				Mac_034V300097933_L01_B5GMACfyoeRABBA-123_2.fq.gz
				Mac_034V300097933_L01_B5GMACfyoeRABBA-124_1.fq.gz
				Mac_034V300097933_L01_B5GMACfyoeRABBA-124_2.fq.gz
				Mac_034V300097933_L01_B5GMACfyoeRABBA-125_1.fq.gz
				Mac_034V300097933_L01_B5GMACfyoeRABBA-125_2.fq.gz
				Mac_034V300097933_L01_B5GMACfyoeRABBA-126_1.fq.gz
				Mac_034V300097933_L01_B5GMACfyoeRABBA-126_2.fq.gz
				Mac_034V300097933_L01_B5GMACfyoeRABBA-127_1.fq.gz
				Mac_034V300097933_L01_B5GMACfyoeRABBA-127_2.fq.gz
				Mac_034V300097933_L01_B5GMACfyoeRABBA-128_1.fq.gz
				Mac_034V300097933_L01_B5GMACfyoeRABBA-128_2.fq.gz
				Mac_034V300097933_L02_B5GMACfyoeRABBA-121_1.fq.gz
				Mac_034V300097933_L02_B5GMACfyoeRABBA-121_2.fq.gz
				Mac_034V300097933_L02_B5GMACfyoeRABBA-122_1.fq.gz
				Mac_034V300097933_L02_B5GMACfyoeRABBA-122_2.fq.gz
				Mac_034V300097933_L02_B5GMACfyoeRABBA-123_1.fq.gz
				Mac_034V300097933_L02_B5GMACfyoeRABBA-123_2.fq.gz
				Mac_034V300097933_L02_B5GMACfyoeRABBA-124_1.fq.gz
				Mac_034V300097933_L02_B5GMACfyoeRABBA-124_2.fq.gz
				Mac_034V300097933_L02_B5GMACfyoeRABBA-125_1.fq.gz
				Mac_034V300097933_L02_B5GMACfyoeRABBA-125_2.fq.gz
				Mac_034V300097933_L02_B5GMACfyoeRABBA-126_1.fq.gz
				Mac_034V300097933_L02_B5GMACfyoeRABBA-126_2.fq.gz
				Mac_034V300097933_L02_B5GMACfyoeRABBA-127_1.fq.gz
				Mac_034V300097933_L02_B5GMACfyoeRABBA-127_2.fq.gz
				Mac_034V300097933_L02_B5GMACfyoeRABBA-128_1.fq.gz
				Mac_034V300097933_L02_B5GMACfyoeRABBA-128_2.fq.gz
Mac_035	1027001	M. integrifolia	SAMN38356281	Mac_035V300097933_L03_B5GMACfyoeRABCA-15_1.fq.gz
				Mac_035V300097933_L03_B5GMACfyoeRABCA-15_2.fq.gz
				Mac_035V300097933_L03_B5GMACfyoeRABCA-16_1.fq.gz
				Mac_035V300097933_L03_B5GMACfyoeRABCA-16_2.fq.gz
				Mac_035V300097933_L04_B5GMACfyoeRABCA-13_1.fq.gz
				Mac_035V300097933_L04_B5GMACfyoeRABCA-13_2.fq.gz
				Mac_035V300097933_L04_B5GMACfyoeRABCA-14_1.fq.gz
				Mac_035V300097933_L04_B5GMACfyoeRABCA-14_2.fq.gz
				Mac_035V300097933_L04_B5GMACfyoeRABCA-15_1.fq.gz
				Mac_035V300097933_L04_B5GMACfyoeRABCA-15_2.fq.gz
				Mac_035V300097933_L04_B5GMACfyoeRABCA-16_1.fq.gz
				Mac_035V300097933_L04_B5GMACfyoeRABCA-16_2.fq.gz
				Mac_035V350004384_L02_B5GMACfyoeRABCA-13_1.fq.gz
				Mac_035V350004384_L02_B5GMACfyoeRABCA-13_2.fq.gz
				Mac_035V350004384_L02_B5GMACfyoeRABCA-14_1.fq.gz
				Mac_035V350004384_L02_B5GMACfyoeRABCA-14_2.fq.gz
				Mac_035V350004384_L02_B5GMACfyoeRABCA-15_1.fq.gz
				Mac_035V350004384_L02_B5GMACfyoeRABCA-15_2.fq.gz
				Mac_035V350004384_L02_B5GMACfyoeRABCA-16_1.fq.gz
				Mac_035V350004384_L02_B5GMACfyoeRABCA-16_2.fq.gz
				Mac_035V350019336_L01_B5GMACfyoeRABCA-13_1.fq.gz
				Mac_035V350019336_L01_B5GMACfyoeRABCA-13_2.fq.gz
				Mac_035V350019336_L01_B5GMACfyoeRABCA-14_1.fq.gz
				Mac_035V350019336_L01_B5GMACfyoeRABCA-14_2.fq.gz
				Mac_035V350019336_L01_B5GMACfyoeRABCA-15_1.fq.gz
				Mac_035V350019336_L01_B5GMACfyoeRABCA-15_2.fq.gz
				Mac_035V350019336_L01_B5GMACfyoeRABCA-16_1.fq.gz
				Mac_035V350019336_L01_B5GMACfyoeRABCA-16_2.fq.gz
				Mac_035V300097933_L03_B5GMACfyoeRABCA-13_1.fq.gz
				Mac_035V300097933_L03_B5GMACfyoeRABCA-13_2.fq.gz
				Mac_035V300097933_L03_B5GMACfyoeRABCA-14_1.fq.gz
				Mac_035V300097933_L03_B5GMACfyoeRABCA-14_2.fq.gz
Mac_044	1101002	M. integrifolia	SAMN38356282	Mac_044V300097697_L01_B5GMACfyoeRABMA-65_1.fq.gz
				Mac_044V300097697_L01_B5GMACfyoeRABMA-65_2.fq.gz
				Mac_044V300097697_L01_B5GMACfyoeRABMA-66_1.fq.gz
				Mac_044V300097697_L01_B5GMACfyoeRABMA-66_2.fq.gz
				Mac_044V300097697_L01_B5GMACfyoeRABMA-67_1.fq.gz
				Mac_044V300097697_L01_B5GMACfyoeRABMA-67_2.fq.gz
				Mac_044V300097697_L01_B5GMACfyoeRABMA-68_1.fq.gz
				Mac_044V300097697_L01_B5GMACfyoeRABMA-68_2.fq.gz
				Mac_044V300097697_L01_B5GMACfyoeRABMA-69_1.fq.gz
				Mac_044V300097697_L01_B5GMACfyoeRABMA-69_2.fq.gz
				Mac_044V300097697_L01_B5GMACfyoeRABMA-70_1.fq.gz
				Mac_044V300097697_L01_B5GMACfyoeRABMA-70_2.fq.gz
				Mac_044V300097697_L01_B5GMACfyoeRABMA-71_1.fq.gz
				Mac_044V300097697_L01_B5GMACfyoeRABMA-71_2.fq.gz
				Mac_044V300097697_L01_B5GMACfyoeRABMA-72_1.fq.gz
				Mac_044V300097697_L01_B5GMACfyoeRABMA-72_2.fq.gz
				Mac_044V300097697_L02_B5GMACfyoeRABMA-65_1.fq.gz
				Mac_044V300097697_L02_B5GMACfyoeRABMA-65_2.fq.gz
				Mac_044V300097697_L02_B5GMACfyoeRABMA-66_1.fq.gz
				Mac_044V300097697_L02_B5GMACfyoeRABMA-66_2.fq.gz
				Mac_044V300097697_L02_B5GMACfyoeRABMA-67_1.fq.gz
				Mac_044V300097697_L02_B5GMACfyoeRABMA-67_2.fq.gz
				Mac_044V300097697_L02_B5GMACfyoeRABMA-68_1.fq.gz
				Mac_044V300097697_L02_B5GMACfyoeRABMA-68_2.fq.gz
				Mac_044V300097697_L02_B5GMACfyoeRABMA-69_1.fq.gz
				Mac_044V300097697_L02_B5GMACfyoeRABMA-69_2.fq.gz
				Mac_044V300097697_L02_B5GMACfyoeRABMA-70_1.fq.gz
				Mac_044V300097697_L02_B5GMACfyoeRABMA-70_2.fq.gz
				Mac_044V300097697_L02_B5GMACfyoeRABMA-71_1.fq.gz
				Mac_044V300097697_L02_B5GMACfyoeRABMA-71_2.fq.gz
				Mac_044V300097697_L02_B5GMACfyoeRABMA-72_1.fq.gz
				Mac_044V300097697_L02_B5GMACfyoeRABMA-72_2.fq.gz
Mac_045	1071001	M. integrifolia	SAMN38356283	Mac_045V300097697_L01_B5GMACfyoeRABNB-81_1.fq.gz
				Mac_045V300097697_L01_B5GMACfyoeRABNB-81_2.fq.gz
				Mac_045V300097697_L01_B5GMACfyoeRABNB-82_1.fq.gz
				Mac_045V300097697_L01_B5GMACfyoeRABNB-82_2.fq.gz
				Mac_045V300097697_L01_B5GMACfyoeRABNB-83_1.fq.gz
				Mac_045V300097697_L01_B5GMACfyoeRABNB-83_2.fq.gz
				Mac_045V300097697_L01_B5GMACfyoeRABNB-84_1.fq.gz
				Mac_045V300097697_L01_B5GMACfyoeRABNB-84_2.fq.gz
				Mac_045V300097697_L01_B5GMACfyoeRABNB-85_1.fq.gz
				Mac_045V300097697_L01_B5GMACfyoeRABNB-85_2.fq.gz
				Mac_045V300097697_L01_B5GMACfyoeRABNB-86_1.fq.gz
				Mac_045V300097697_L01_B5GMACfyoeRABNB-86_2.fq.gz
				Mac_045V300097697_L01_B5GMACfyoeRABNB-87_1.fq.gz
				Mac_045V300097697_L01_B5GMACfyoeRABNB-87_2.fq.gz
				Mac_045V300097697_L01_B5GMACfyoeRABNB-88_1.fq.gz
				Mac_045V300097697_L01_B5GMACfyoeRABNB-88_2.fq.gz
				Mac_045V300097697_L02_B5GMACfyoeRABNB-81_1.fq.gz
				Mac_045V300097697_L02_B5GMACfyoeRABNB-81_2.fq.gz
				Mac_045V300097697_L02_B5GMACfyoeRABNB-82_1.fq.gz
				Mac_045V300097697_L02_B5GMACfyoeRABNB-82_2.fq.gz
				Mac_045V300097697_L02_B5GMACfyoeRABNB-83_1.fq.gz
				Mac_045V300097697_L02_B5GMACfyoeRABNB-83_2.fq.gz
				Mac_045V300097697_L02_B5GMACfyoeRABNB-84_1.fq.gz
				Mac_045V300097697_L02_B5GMACfyoeRABNB-84_2.fq.gz
				Mac_045V300097697_L02_B5GMACfyoeRABNB-85_1.fq.gz
				Mac_045V300097697_L02_B5GMACfyoeRABNB-85_2.fq.gz
				Mac_045V300097697_L02_B5GMACfyoeRABNB-86_1.fq.gz
				Mac_045V300097697_L02_B5GMACfyoeRABNB-86_2.fq.gz
				Mac_045V300097697_L02_B5GMACfyoeRABNB-87_1.fq.gz
				Mac_045V300097697_L02_B5GMACfyoeRABNB-87_2.fq.gz
				Mac_045V300097697_L02_B5GMACfyoeRABNB-88_1.fq.gz
				Mac_045V300097697_L02_B5GMACfyoeRABNB-88_2.fq.gz
Mac_046	1099001	M. tetraphylla	SAMN38356284	Mac_046V300097697_L01_B5GMACfyoeRABOA-89_2.fq.gz
				Mac_046V300097697_L01_B5GMACfyoeRABOA-90_1.fq.gz
				Mac_046V300097697_L01_B5GMACfyoeRABOA-90_2.fq.gz
				Mac_046V300097697_L01_B5GMACfyoeRABOA-91_1.fq.gz
				Mac_046V300097697_L01_B5GMACfyoeRABOA-91_2.fq.gz
				Mac_046V300097697_L01_B5GMACfyoeRABOA-92_1.fq.gz
				Mac_046V300097697_L01_B5GMACfyoeRABOA-92_2.fq.gz
				Mac_046V300097697_L01_B5GMACfyoeRABOA-93_1.fq.gz
				Mac_046V300097697_L01_B5GMACfyoeRABOA-93_2.fq.gz
				Mac_046V300097697_L01_B5GMACfyoeRABOA-94_1.fq.gz
				Mac_046V300097697_L01_B5GMACfyoeRABOA-94_2.fq.gz
				Mac_046V300097697_L01_B5GMACfyoeRABOA-95_1.fq.gz
				Mac_046V300097697_L01_B5GMACfyoeRABOA-95_2.fq.gz
				Mac_046V300097697_L01_B5GMACfyoeRABOA-96_1.fq.gz
				Mac_046V300097697_L01_B5GMACfyoeRABOA-96_2.fq.gz
				Mac_046V300097697_L02_B5GMACfyoeRABOA-89_1.fq.gz
				Mac_046V300097697_L02_B5GMACfyoeRABOA-89_2.fq.gz
				Mac_046V300097697_L02_B5GMACfyoeRABOA-90_1.fq.gz
				Mac_046V300097697_L02_B5GMACfyoeRABOA-90_2.fq.gz
				Mac_046V300097697_L02_B5GMACfyoeRABOA-91_1.fq.gz
				Mac_046V300097697_L02_B5GMACfyoeRABOA-91_2.fq.gz
				Mac_046V300097697_L02_B5GMACfyoeRABOA-92_1.fq.gz
				Mac_046V300097697_L02_B5GMACfyoeRABOA-92_2.fq.gz
				Mac_046V300097697_L02_B5GMACfyoeRABOA-93_1.fq.gz
				Mac_046V300097697_L02_B5GMACfyoeRABOA-93_2.fq.gz
				Mac_046V300097697_L02_B5GMACfyoeRABOA-94_1.fq.gz
				Mac_046V300097697_L02_B5GMACfyoeRABOA-94_2.fq.gz
				Mac_046V300097697_L02_B5GMACfyoeRABOA-95_1.fq.gz
				Mac_046V300097697_L02_B5GMACfyoeRABOA-95_2.fq.gz
				Mac_046V300097697_L02_B5GMACfyoeRABOA-96_1.fq.gz
				Mac_046V300097697_L02_B5GMACfyoeRABOA-96_2.fq.gz
				Mac_046V300097697_L01_B5GMACfyoeRABOA-89_1.fq.gz
Mac_047	1078001	Wild macadamia tree of uncertain species	SAMN38356285	Mac_047V300097697_L01_B5GMACfyoeRABPA-121_1.fq.gz
				Mac_047V300097697_L01_B5GMACfyoeRABPA-121_2.fq.gz
				Mac_047V300097697_L01_B5GMACfyoeRABPA-122_1.fq.gz
				Mac_047V300097697_L01_B5GMACfyoeRABPA-122_2.fq.gz
				Mac_047V300097697_L01_B5GMACfyoeRABPA-123_1.fq.gz
				Mac_047V300097697_L01_B5GMACfyoeRABPA-123_2.fq.gz
				Mac_047V300097697_L01_B5GMACfyoeRABPA-124_1.fq.gz
				Mac_047V300097697_L01_B5GMACfyoeRABPA-124_2.fq.gz
				Mac_047V300097697_L01_B5GMACfyoeRABPA-125_1.fq.gz
				Mac_047V300097697_L01_B5GMACfyoeRABPA-125_2.fq.gz
				Mac_047V300097697_L01_B5GMACfyoeRABPA-126_1.fq.gz
				Mac_047V300097697_L01_B5GMACfyoeRABPA-126_2.fq.gz
				Mac_047V300097697_L01_B5GMACfyoeRABPA-127_1.fq.gz
				Mac_047V300097697_L01_B5GMACfyoeRABPA-127_2.fq.gz
				Mac_047V300097697_L01_B5GMACfyoeRABPA-128_1.fq.gz
				Mac_047V300097697_L01_B5GMACfyoeRABPA-128_2.fq.gz
				Mac_047V300097697_L02_B5GMACfyoeRABPA-121_1.fq.gz
				Mac_047V300097697_L02_B5GMACfyoeRABPA-121_2.fq.gz
				Mac_047V300097697_L02_B5GMACfyoeRABPA-122_1.fq.gz
				Mac_047V300097697_L02_B5GMACfyoeRABPA-122_2.fq.gz
				Mac_047V300097697_L02_B5GMACfyoeRABPA-123_1.fq.gz
				Mac_047V300097697_L02_B5GMACfyoeRABPA-123_2.fq.gz
				Mac_047V300097697_L02_B5GMACfyoeRABPA-124_1.fq.gz
				Mac_047V300097697_L02_B5GMACfyoeRABPA-124_2.fq.gz
				Mac_047V300097697_L02_B5GMACfyoeRABPA-125_1.fq.gz
				Mac_047V300097697_L02_B5GMACfyoeRABPA-125_2.fq.gz
				Mac_047V300097697_L02_B5GMACfyoeRABPA-126_1.fq.gz
				Mac_047V300097697_L02_B5GMACfyoeRABPA-126_2.fq.gz
				Mac_047V300097697_L02_B5GMACfyoeRABPA-127_1.fq.gz
				Mac_047V300097697_L02_B5GMACfyoeRABPA-127_2.fq.gz
				Mac_047V300097697_L02_B5GMACfyoeRABPA-128_1.fq.gz
				Mac_047V300097697_L02_B5GMACfyoeRABPA-128_2.fq.gz
				Mac_047V350004384_L02_B5GMACfyoeRABPA-121_1.fq.gz
				Mac_047V350004384_L02_B5GMACfyoeRABPA-121_2.fq.gz
				Mac_047V350004384_L02_B5GMACfyoeRABPA-122_1.fq.gz
				Mac_047V350004384_L02_B5GMACfyoeRABPA-122_2.fq.gz
				Mac_047V350004384_L02_B5GMACfyoeRABPA-123_1.fq.gz
				Mac_047V350004384_L02_B5GMACfyoeRABPA-123_2.fq.gz
				Mac_047V350004384_L02_B5GMACfyoeRABPA-124_1.fq.gz
				Mac_047V350004384_L02_B5GMACfyoeRABPA-124_2.fq.gz
				Mac_047V350004384_L02_B5GMACfyoeRABPA-125_1.fq.gz
				Mac_047V350004384_L02_B5GMACfyoeRABPA-125_2.fq.gz
				Mac_047V350004384_L02_B5GMACfyoeRABPA-126_1.fq.gz
				Mac_047V350004384_L02_B5GMACfyoeRABPA-126_2.fq.gz
				Mac_047V350004384_L02_B5GMACfyoeRABPA-127_1.fq.gz
				Mac_047V350004384_L02_B5GMACfyoeRABPA-127_2.fq.gz
				Mac_047V350004384_L02_B5GMACfyoeRABPA-128_1.fq.gz
				Mac_047V350004384_L02_B5GMACfyoeRABPA-128_2.fq.gz
				Mac_047V350019336_L01_B5GMACfyoeRABPA-121_1.fq.gz
				Mac_047V350019336_L01_B5GMACfyoeRABPA-121_2.fq.gz
				Mac_047V350019336_L01_B5GMACfyoeRABPA-122_1.fq.gz
				Mac_047V350019336_L01_B5GMACfyoeRABPA-122_2.fq.gz
				Mac_047V350019336_L01_B5GMACfyoeRABPA-123_1.fq.gz
				Mac_047V350019336_L01_B5GMACfyoeRABPA-123_2.fq.gz
				Mac_047V350019336_L01_B5GMACfyoeRABPA-124_1.fq.gz
				Mac_047V350019336_L01_B5GMACfyoeRABPA-124_2.fq.gz
				Mac_047V350019336_L01_B5GMACfyoeRABPA-125_1.fq.gz
				Mac_047V350019336_L01_B5GMACfyoeRABPA-125_2.fq.gz
				Mac_047V350019336_L01_B5GMACfyoeRABPA-126_1.fq.gz
				Mac_047V350019336_L01_B5GMACfyoeRABPA-126_2.fq.gz
				Mac_047V350019336_L01_B5GMACfyoeRABPA-127_1.fq.gz
				Mac_047V350019336_L01_B5GMACfyoeRABPA-127_2.fq.gz
				Mac_047V350019336_L01_B5GMACfyoeRABPA-128_1.fq.gz
				Mac_047V350019336_L01_B5GMACfyoeRABPA-128_2.fq.gz
Mac_049	1038001	M. tetraphylla	SAMN38356286	Mac_049V300097697_L03_B5GMACfyoeRABRB-43_1.fq.gz
				Mac_049V300097697_L03_B5GMACfyoeRABRB-43_2.fq.gz
				Mac_049V300097697_L03_B5GMACfyoeRABRB-44_1.fq.gz
				Mac_049V300097697_L03_B5GMACfyoeRABRB-44_2.fq.gz
				Mac_049V300097697_L03_B5GMACfyoeRABRB-45_1.fq.gz
				Mac_049V300097697_L03_B5GMACfyoeRABRB-45_2.fq.gz
				Mac_049V300097697_L03_B5GMACfyoeRABRB-46_1.fq.gz
				Mac_049V300097697_L03_B5GMACfyoeRABRB-46_2.fq.gz
				Mac_049V300097697_L03_B5GMACfyoeRABRB-47_1.fq.gz
				Mac_049V300097697_L03_B5GMACfyoeRABRB-47_2.fq.gz
				Mac_049V300097697_L03_B5GMACfyoeRABRB-48_1.fq.gz
				Mac_049V300097697_L03_B5GMACfyoeRABRB-48_2.fq.gz
				Mac_049V300097697_L04_B5GMACfyoeRABRB-41_1.fq.gz
				Mac_049V300097697_L04_B5GMACfyoeRABRB-41_2.fq.gz
				Mac_049V300097697_L04_B5GMACfyoeRABRB-42_1.fq.gz
				Mac_049V300097697_L04_B5GMACfyoeRABRB-42_2.fq.gz
				Mac_049V300097697_L04_B5GMACfyoeRABRB-43_1.fq.gz
				Mac_049V300097697_L04_B5GMACfyoeRABRB-43_2.fq.gz
				Mac_049V300097697_L04_B5GMACfyoeRABRB-44_1.fq.gz
				Mac_049V300097697_L04_B5GMACfyoeRABRB-44_2.fq.gz
				Mac_049V300097697_L04_B5GMACfyoeRABRB-45_1.fq.gz
				Mac_049V300097697_L04_B5GMACfyoeRABRB-45_2.fq.gz
				Mac_049V300097697_L04_B5GMACfyoeRABRB-46_1.fq.gz
				Mac_049V300097697_L04_B5GMACfyoeRABRB-46_2.fq.gz
				Mac_049V300097697_L04_B5GMACfyoeRABRB-47_1.fq.gz
				Mac_049V300097697_L04_B5GMACfyoeRABRB-47_2.fq.gz
				Mac_049V300097697_L04_B5GMACfyoeRABRB-48_1.fq.gz
				Mac_049V300097697_L04_B5GMACfyoeRABRB-48_2.fq.gz
				Mac_049V300097697_L03_B5GMACfyoeRABRB-41_1.fq.gz
				Mac_049V300097697_L03_B5GMACfyoeRABRB-41_2.fq.gz
				Mac_049V300097697_L03_B5GMACfyoeRABRB-42_1.fq.gz
				Mac_049V300097697_L03_B5GMACfyoeRABRB-42_2.fq.gz
Mac_052	1009003	M. integrifolia	SAMN38356287	Mac_052V300097697_L03_B5GMACfyoeRABVA-90_1.fq.gz
				Mac_052V300097697_L03_B5GMACfyoeRABVA-90_2.fq.gz
				Mac_052V300097697_L03_B5GMACfyoeRABVA-91_1.fq.gz
				Mac_052V300097697_L03_B5GMACfyoeRABVA-91_2.fq.gz
				Mac_052V300097697_L03_B5GMACfyoeRABVA-92_1.fq.gz
				Mac_052V300097697_L03_B5GMACfyoeRABVA-92_2.fq.gz
				Mac_052V300097697_L03_B5GMACfyoeRABVA-93_1.fq.gz
				Mac_052V300097697_L03_B5GMACfyoeRABVA-93_2.fq.gz
				Mac_052V300097697_L03_B5GMACfyoeRABVA-94_1.fq.gz
				Mac_052V300097697_L03_B5GMACfyoeRABVA-94_2.fq.gz
				Mac_052V300097697_L03_B5GMACfyoeRABVA-95_1.fq.gz
				Mac_052V300097697_L03_B5GMACfyoeRABVA-95_2.fq.gz
				Mac_052V300097697_L03_B5GMACfyoeRABVA-96_1.fq.gz
				Mac_052V300097697_L03_B5GMACfyoeRABVA-96_2.fq.gz
				Mac_052V300097697_L04_B5GMACfyoeRABVA-89_1.fq.gz
				Mac_052V300097697_L04_B5GMACfyoeRABVA-89_2.fq.gz
				Mac_052V300097697_L04_B5GMACfyoeRABVA-90_1.fq.gz
				Mac_052V300097697_L04_B5GMACfyoeRABVA-90_2.fq.gz
				Mac_052V300097697_L04_B5GMACfyoeRABVA-91_1.fq.gz
				Mac_052V300097697_L04_B5GMACfyoeRABVA-91_2.fq.gz
				Mac_052V300097697_L04_B5GMACfyoeRABVA-92_1.fq.gz
				Mac_052V300097697_L04_B5GMACfyoeRABVA-92_2.fq.gz
				Mac_052V300097697_L04_B5GMACfyoeRABVA-93_1.fq.gz
				Mac_052V300097697_L04_B5GMACfyoeRABVA-93_2.fq.gz
				Mac_052V300097697_L04_B5GMACfyoeRABVA-94_1.fq.gz
				Mac_052V300097697_L04_B5GMACfyoeRABVA-94_2.fq.gz
				Mac_052V300097697_L04_B5GMACfyoeRABVA-95_1.fq.gz
				Mac_052V300097697_L04_B5GMACfyoeRABVA-95_2.fq.gz
				Mac_052V300097697_L04_B5GMACfyoeRABVA-96_1.fq.gz
				Mac_052V300097697_L04_B5GMACfyoeRABVA-96_2.fq.gz
				Mac_052V350004384_L02_B5GMACfyoeRABVA-89_1.fq.gz
				Mac_052V350004384_L02_B5GMACfyoeRABVA-89_2.fq.gz
				Mac_052V350004384_L02_B5GMACfyoeRABVA-90_1.fq.gz
				Mac_052V350004384_L02_B5GMACfyoeRABVA-90_2.fq.gz
				Mac_052V350004384_L02_B5GMACfyoeRABVA-91_1.fq.gz
				Mac_052V350004384_L02_B5GMACfyoeRABVA-91_2.fq.gz
				Mac_052V350004384_L02_B5GMACfyoeRABVA-92_1.fq.gz
				Mac_052V350004384_L02_B5GMACfyoeRABVA-92_2.fq.gz
				Mac_052V350004384_L02_B5GMACfyoeRABVA-93_1.fq.gz
				Mac_052V350004384_L02_B5GMACfyoeRABVA-93_2.fq.gz
				Mac_052V350004384_L02_B5GMACfyoeRABVA-94_1.fq.gz
				Mac_052V350004384_L02_B5GMACfyoeRABVA-94_2.fq.gz
				Mac_052V350004384_L02_B5GMACfyoeRABVA-95_1.fq.gz
				Mac_052V350004384_L02_B5GMACfyoeRABVA-95_2.fq.gz
				Mac_052V350004384_L02_B5GMACfyoeRABVA-96_1.fq.gz
				Mac_052V350004384_L02_B5GMACfyoeRABVA-96_2.fq.gz
				Mac_052V350019336_L01_B5GMACfyoeRABVA-89_1.fq.gz
				Mac_052V350019336_L01_B5GMACfyoeRABVA-89_2.fq.gz
				Mac_052V350019336_L01_B5GMACfyoeRABVA-90_1.fq.gz
				Mac_052V350019336_L01_B5GMACfyoeRABVA-90_2.fq.gz
				Mac_052V350019336_L01_B5GMACfyoeRABVA-91_1.fq.gz
				Mac_052V350019336_L01_B5GMACfyoeRABVA-91_2.fq.gz
				Mac_052V350019336_L01_B5GMACfyoeRABVA-92_1.fq.gz
				Mac_052V350019336_L01_B5GMACfyoeRABVA-92_2.fq.gz
				Mac_052V350019336_L01_B5GMACfyoeRABVA-93_1.fq.gz
				Mac_052V350019336_L01_B5GMACfyoeRABVA-93_2.fq.gz
				Mac_052V350019336_L01_B5GMACfyoeRABVA-94_1.fq.gz
				Mac_052V350019336_L01_B5GMACfyoeRABVA-94_2.fq.gz
				Mac_052V350019336_L01_B5GMACfyoeRABVA-95_1.fq.gz
				Mac_052V350019336_L01_B5GMACfyoeRABVA-95_2.fq.gz
				Mac_052V350019336_L01_B5GMACfyoeRABVA-96_1.fq.gz
				Mac_052V350019336_L01_B5GMACfyoeRABVA-96_2.fq.gz
				Mac_052V300097697_L03_B5GMACfyoeRABVA-89_1.fq.gz
				Mac_052V300097697_L03_B5GMACfyoeRABVA-89_2.fq.gz
Mac_058	1032001	M. integrifolia	SAMN38356288	Mac_058V300098009_L01_B5GMACfyoeRACBA-81_1.fq.gz
				Mac_058V300098009_L01_B5GMACfyoeRACBA-81_2.fq.gz
				Mac_058V300098009_L01_B5GMACfyoeRACBA-82_1.fq.gz
				Mac_058V300098009_L01_B5GMACfyoeRACBA-82_2.fq.gz
				Mac_058V300098009_L01_B5GMACfyoeRACBA-83_1.fq.gz
				Mac_058V300098009_L01_B5GMACfyoeRACBA-83_2.fq.gz
				Mac_058V300098009_L01_B5GMACfyoeRACBA-84_1.fq.gz
				Mac_058V300098009_L01_B5GMACfyoeRACBA-84_2.fq.gz
				Mac_058V300098009_L01_B5GMACfyoeRACBA-85_1.fq.gz
				Mac_058V300098009_L01_B5GMACfyoeRACBA-85_2.fq.gz
				Mac_058V300098009_L01_B5GMACfyoeRACBA-86_1.fq.gz
				Mac_058V300098009_L01_B5GMACfyoeRACBA-86_2.fq.gz
				Mac_058V300098009_L01_B5GMACfyoeRACBA-87_1.fq.gz
				Mac_058V300098009_L01_B5GMACfyoeRACBA-87_2.fq.gz
				Mac_058V300098009_L01_B5GMACfyoeRACBA-88_1.fq.gz
				Mac_058V300098009_L01_B5GMACfyoeRACBA-88_2.fq.gz
				Mac_058V300098009_L02_B5GMACfyoeRACBA-81_1.fq.gz
				Mac_058V300098009_L02_B5GMACfyoeRACBA-81_2.fq.gz
				Mac_058V300098009_L02_B5GMACfyoeRACBA-82_1.fq.gz
				Mac_058V300098009_L02_B5GMACfyoeRACBA-82_2.fq.gz
				Mac_058V300098009_L02_B5GMACfyoeRACBA-83_1.fq.gz
				Mac_058V300098009_L02_B5GMACfyoeRACBA-83_2.fq.gz
				Mac_058V300098009_L02_B5GMACfyoeRACBA-84_1.fq.gz
				Mac_058V300098009_L02_B5GMACfyoeRACBA-84_2.fq.gz
				Mac_058V300098009_L02_B5GMACfyoeRACBA-85_1.fq.gz
				Mac_058V300098009_L02_B5GMACfyoeRACBA-85_2.fq.gz
				Mac_058V300098009_L02_B5GMACfyoeRACBA-86_1.fq.gz
				Mac_058V300098009_L02_B5GMACfyoeRACBA-86_2.fq.gz
				Mac_058V300098009_L02_B5GMACfyoeRACBA-87_1.fq.gz
				Mac_058V300098009_L02_B5GMACfyoeRACBA-87_2.fq.gz
				Mac_058V300098009_L02_B5GMACfyoeRACBA-88_1.fq.gz
				Mac_058V300098009_L02_B5GMACfyoeRACBA-88_2.fq.gz
Mac_059	1057003	M. integrifolia	SAMN38356289	Mac_059V300098009_L01_B5GMACfyoeRACCA-89_2.fq.gz
				Mac_059V300098009_L01_B5GMACfyoeRACCA-90_1.fq.gz
				Mac_059V300098009_L01_B5GMACfyoeRACCA-90_2.fq.gz
				Mac_059V300098009_L01_B5GMACfyoeRACCA-91_1.fq.gz
				Mac_059V300098009_L01_B5GMACfyoeRACCA-91_2.fq.gz
				Mac_059V300098009_L01_B5GMACfyoeRACCA-92_1.fq.gz
				Mac_059V300098009_L01_B5GMACfyoeRACCA-92_2.fq.gz
				Mac_059V300098009_L01_B5GMACfyoeRACCA-93_1.fq.gz
				Mac_059V300098009_L01_B5GMACfyoeRACCA-93_2.fq.gz
				Mac_059V300098009_L01_B5GMACfyoeRACCA-94_1.fq.gz
				Mac_059V300098009_L01_B5GMACfyoeRACCA-94_2.fq.gz
				Mac_059V300098009_L01_B5GMACfyoeRACCA-95_1.fq.gz
				Mac_059V300098009_L01_B5GMACfyoeRACCA-95_2.fq.gz
				Mac_059V300098009_L01_B5GMACfyoeRACCA-96_1.fq.gz
				Mac_059V300098009_L01_B5GMACfyoeRACCA-96_2.fq.gz
				Mac_059V300098009_L02_B5GMACfyoeRACCA-89_1.fq.gz
				Mac_059V300098009_L02_B5GMACfyoeRACCA-89_2.fq.gz
				Mac_059V300098009_L02_B5GMACfyoeRACCA-90_1.fq.gz
				Mac_059V300098009_L02_B5GMACfyoeRACCA-90_2.fq.gz
				Mac_059V300098009_L02_B5GMACfyoeRACCA-91_1.fq.gz
				Mac_059V300098009_L02_B5GMACfyoeRACCA-91_2.fq.gz
				Mac_059V300098009_L02_B5GMACfyoeRACCA-92_1.fq.gz
				Mac_059V300098009_L02_B5GMACfyoeRACCA-92_2.fq.gz
				Mac_059V300098009_L02_B5GMACfyoeRACCA-93_1.fq.gz
				Mac_059V300098009_L02_B5GMACfyoeRACCA-93_2.fq.gz
				Mac_059V300098009_L02_B5GMACfyoeRACCA-94_1.fq.gz
				Mac_059V300098009_L02_B5GMACfyoeRACCA-94_2.fq.gz
				Mac_059V300098009_L02_B5GMACfyoeRACCA-95_1.fq.gz
				Mac_059V300098009_L02_B5GMACfyoeRACCA-95_2.fq.gz
				Mac_059V300098009_L02_B5GMACfyoeRACCA-96_1.fq.gz
				Mac_059V300098009_L02_B5GMACfyoeRACCA-96_2.fq.gz
				Mac_059V300098009_L01_B5GMACfyoeRACCA-89_1.fq.gz
Mac_060	1095005	M. tetraphylla	SAMN38356290	Mac_060V300098009_L01_B5GMACfyoeRACDA-121_1.fq.gz
				Mac_060V300098009_L01_B5GMACfyoeRACDA-121_2.fq.gz
				Mac_060V300098009_L01_B5GMACfyoeRACDA-122_1.fq.gz
				Mac_060V300098009_L01_B5GMACfyoeRACDA-122_2.fq.gz
				Mac_060V300098009_L01_B5GMACfyoeRACDA-123_1.fq.gz
				Mac_060V300098009_L01_B5GMACfyoeRACDA-123_2.fq.gz
				Mac_060V300098009_L01_B5GMACfyoeRACDA-124_1.fq.gz
				Mac_060V300098009_L01_B5GMACfyoeRACDA-124_2.fq.gz
				Mac_060V300098009_L01_B5GMACfyoeRACDA-125_1.fq.gz
				Mac_060V300098009_L01_B5GMACfyoeRACDA-125_2.fq.gz
				Mac_060V300098009_L01_B5GMACfyoeRACDA-126_1.fq.gz
				Mac_060V300098009_L01_B5GMACfyoeRACDA-126_2.fq.gz
				Mac_060V300098009_L01_B5GMACfyoeRACDA-127_1.fq.gz
				Mac_060V300098009_L01_B5GMACfyoeRACDA-127_2.fq.gz
				Mac_060V300098009_L01_B5GMACfyoeRACDA-128_1.fq.gz
				Mac_060V300098009_L01_B5GMACfyoeRACDA-128_2.fq.gz
				Mac_060V300098009_L02_B5GMACfyoeRACDA-121_1.fq.gz
				Mac_060V300098009_L02_B5GMACfyoeRACDA-121_2.fq.gz
				Mac_060V300098009_L02_B5GMACfyoeRACDA-122_1.fq.gz
				Mac_060V300098009_L02_B5GMACfyoeRACDA-122_2.fq.gz
				Mac_060V300098009_L02_B5GMACfyoeRACDA-123_1.fq.gz
				Mac_060V300098009_L02_B5GMACfyoeRACDA-123_2.fq.gz
				Mac_060V300098009_L02_B5GMACfyoeRACDA-124_1.fq.gz
				Mac_060V300098009_L02_B5GMACfyoeRACDA-124_2.fq.gz
				Mac_060V300098009_L02_B5GMACfyoeRACDA-125_1.fq.gz
				Mac_060V300098009_L02_B5GMACfyoeRACDA-125_2.fq.gz
				Mac_060V300098009_L02_B5GMACfyoeRACDA-126_1.fq.gz
				Mac_060V300098009_L02_B5GMACfyoeRACDA-126_2.fq.gz
				Mac_060V300098009_L02_B5GMACfyoeRACDA-127_1.fq.gz
				Mac_060V300098009_L02_B5GMACfyoeRACDA-127_2.fq.gz
				Mac_060V300098009_L02_B5GMACfyoeRACDA-128_1.fq.gz
				Mac_060V300098009_L02_B5GMACfyoeRACDA-128_2.fq.gz
Mac_062	1040001	M. tetraphylla	SAMN38356291	Mac_062V300098009_L03_B5GMACfyoeRACGA-58_1.fq.gz
				Mac_062V300098009_L03_B5GMACfyoeRACGA-58_2.fq.gz
				Mac_062V300098009_L03_B5GMACfyoeRACGA-59_1.fq.gz
				Mac_062V300098009_L03_B5GMACfyoeRACGA-59_2.fq.gz
				Mac_062V300098009_L03_B5GMACfyoeRACGA-60_1.fq.gz
				Mac_062V300098009_L03_B5GMACfyoeRACGA-60_2.fq.gz
				Mac_062V300098009_L03_B5GMACfyoeRACGA-61_1.fq.gz
				Mac_062V300098009_L03_B5GMACfyoeRACGA-61_2.fq.gz
				Mac_062V300098009_L03_B5GMACfyoeRACGA-62_1.fq.gz
				Mac_062V300098009_L03_B5GMACfyoeRACGA-62_2.fq.gz
				Mac_062V300098009_L03_B5GMACfyoeRACGA-63_1.fq.gz
				Mac_062V300098009_L03_B5GMACfyoeRACGA-63_2.fq.gz
				Mac_062V300098009_L03_B5GMACfyoeRACGA-64_1.fq.gz
				Mac_062V300098009_L03_B5GMACfyoeRACGA-64_2.fq.gz
				Mac_062V300098009_L04_B5GMACfyoeRACGA-57_1.fq.gz
				Mac_062V300098009_L04_B5GMACfyoeRACGA-57_2.fq.gz
				Mac_062V300098009_L04_B5GMACfyoeRACGA-58_1.fq.gz
				Mac_062V300098009_L04_B5GMACfyoeRACGA-58_2.fq.gz
				Mac_062V300098009_L04_B5GMACfyoeRACGA-59_1.fq.gz
				Mac_062V300098009_L04_B5GMACfyoeRACGA-59_2.fq.gz
				Mac_062V300098009_L04_B5GMACfyoeRACGA-60_1.fq.gz
				Mac_062V300098009_L04_B5GMACfyoeRACGA-60_2.fq.gz
				Mac_062V300098009_L04_B5GMACfyoeRACGA-61_1.fq.gz
				Mac_062V300098009_L04_B5GMACfyoeRACGA-61_2.fq.gz
				Mac_062V300098009_L04_B5GMACfyoeRACGA-62_1.fq.gz
				Mac_062V300098009_L04_B5GMACfyoeRACGA-62_2.fq.gz
				Mac_062V300098009_L04_B5GMACfyoeRACGA-63_1.fq.gz
				Mac_062V300098009_L04_B5GMACfyoeRACGA-63_2.fq.gz
				Mac_062V300098009_L04_B5GMACfyoeRACGA-64_1.fq.gz
				Mac_062V300098009_L04_B5GMACfyoeRACGA-64_2.fq.gz
				Mac_062V300098009_L03_B5GMACfyoeRACGA-57_1.fq.gz
				Mac_062V300098009_L03_B5GMACfyoeRACGA-57_2.fq.gz
Mac_064	1160005	M. tetraphylla	SAMN38356292	Mac_064V300098009_L03_B5GMACfyoeRACIA-83_2.fq.gz
				Mac_064V300098009_L03_B5GMACfyoeRACIA-84_1.fq.gz
				Mac_064V300098009_L03_B5GMACfyoeRACIA-84_2.fq.gz
				Mac_064V300098009_L03_B5GMACfyoeRACIA-85_1.fq.gz
				Mac_064V300098009_L03_B5GMACfyoeRACIA-85_2.fq.gz
				Mac_064V300098009_L03_B5GMACfyoeRACIA-86_1.fq.gz
				Mac_064V300098009_L03_B5GMACfyoeRACIA-86_2.fq.gz
				Mac_064V300098009_L03_B5GMACfyoeRACIA-87_1.fq.gz
				Mac_064V300098009_L03_B5GMACfyoeRACIA-87_2.fq.gz
				Mac_064V300098009_L03_B5GMACfyoeRACIA-88_1.fq.gz
				Mac_064V300098009_L03_B5GMACfyoeRACIA-88_2.fq.gz
				Mac_064V300098009_L04_B5GMACfyoeRACIA-81_1.fq.gz
				Mac_064V300098009_L04_B5GMACfyoeRACIA-81_2.fq.gz
				Mac_064V300098009_L04_B5GMACfyoeRACIA-82_1.fq.gz
				Mac_064V300098009_L04_B5GMACfyoeRACIA-82_2.fq.gz
				Mac_064V300098009_L04_B5GMACfyoeRACIA-83_1.fq.gz
				Mac_064V300098009_L04_B5GMACfyoeRACIA-83_2.fq.gz
				Mac_064V300098009_L04_B5GMACfyoeRACIA-84_1.fq.gz
				Mac_064V300098009_L04_B5GMACfyoeRACIA-84_2.fq.gz
				Mac_064V300098009_L04_B5GMACfyoeRACIA-85_1.fq.gz
				Mac_064V300098009_L04_B5GMACfyoeRACIA-85_2.fq.gz
				Mac_064V300098009_L04_B5GMACfyoeRACIA-86_1.fq.gz
				Mac_064V300098009_L04_B5GMACfyoeRACIA-86_2.fq.gz
				Mac_064V300098009_L04_B5GMACfyoeRACIA-87_1.fq.gz
				Mac_064V300098009_L04_B5GMACfyoeRACIA-87_2.fq.gz
				Mac_064V300098009_L04_B5GMACfyoeRACIA-88_1.fq.gz
				Mac_064V300098009_L04_B5GMACfyoeRACIA-88_2.fq.gz
				Mac_064V300098009_L03_B5GMACfyoeRACIA-81_1.fq.gz
				Mac_064V300098009_L03_B5GMACfyoeRACIA-81_2.fq.gz
				Mac_064V300098009_L03_B5GMACfyoeRACIA-82_1.fq.gz
				Mac_064V300098009_L03_B5GMACfyoeRACIA-82_2.fq.gz
				Mac_064V300098009_L03_B5GMACfyoeRACIA-83_1.fq.gz
Mac_071	1051001	M. ternifolia	SAMN38356293	Mac_071V350004427_L01_B5GMACfyoeRACQA-89_2.fq.gz
				Mac_071V350004427_L01_B5GMACfyoeRACQA-90_1.fq.gz
				Mac_071V350004427_L01_B5GMACfyoeRACQA-90_2.fq.gz
				Mac_071V350004427_L01_B5GMACfyoeRACQA-91_1.fq.gz
				Mac_071V350004427_L01_B5GMACfyoeRACQA-91_2.fq.gz
				Mac_071V350004427_L01_B5GMACfyoeRACQA-92_1.fq.gz
				Mac_071V350004427_L01_B5GMACfyoeRACQA-92_2.fq.gz
				Mac_071V350004427_L01_B5GMACfyoeRACQA-93_1.fq.gz
				Mac_071V350004427_L01_B5GMACfyoeRACQA-93_2.fq.gz
				Mac_071V350004427_L01_B5GMACfyoeRACQA-94_1.fq.gz
				Mac_071V350004427_L01_B5GMACfyoeRACQA-94_2.fq.gz
				Mac_071V350004427_L01_B5GMACfyoeRACQA-95_1.fq.gz
				Mac_071V350004427_L01_B5GMACfyoeRACQA-95_2.fq.gz
				Mac_071V350004427_L01_B5GMACfyoeRACQA-96_1.fq.gz
				Mac_071V350004427_L01_B5GMACfyoeRACQA-96_2.fq.gz
				Mac_071V350004427_L02_B5GMACfyoeRACQA-89_1.fq.gz
				Mac_071V350004427_L02_B5GMACfyoeRACQA-89_2.fq.gz
				Mac_071V350004427_L02_B5GMACfyoeRACQA-90_1.fq.gz
				Mac_071V350004427_L02_B5GMACfyoeRACQA-90_2.fq.gz
				Mac_071V350004427_L02_B5GMACfyoeRACQA-91_1.fq.gz
				Mac_071V350004427_L02_B5GMACfyoeRACQA-91_2.fq.gz
				Mac_071V350004427_L02_B5GMACfyoeRACQA-92_1.fq.gz
				Mac_071V350004427_L02_B5GMACfyoeRACQA-92_2.fq.gz
				Mac_071V350004427_L02_B5GMACfyoeRACQA-93_1.fq.gz
				Mac_071V350004427_L02_B5GMACfyoeRACQA-93_2.fq.gz
				Mac_071V350004427_L02_B5GMACfyoeRACQA-94_1.fq.gz
				Mac_071V350004427_L02_B5GMACfyoeRACQA-94_2.fq.gz
				Mac_071V350004427_L02_B5GMACfyoeRACQA-95_1.fq.gz
				Mac_071V350004427_L02_B5GMACfyoeRACQA-95_2.fq.gz
				Mac_071V350004427_L02_B5GMACfyoeRACQA-96_1.fq.gz
				Mac_071V350004427_L02_B5GMACfyoeRACQA-96_2.fq.gz
				Mac_071V350004427_L01_B5GMACfyoeRACQA-89_1.fq.gz
Mac_075	1098001	M. tetraphylla	SAMN38356294	Mac_075V350004427_L03_B5GMACfyoeRACUA-58_2.fq.gz
				Mac_075V350004427_L03_B5GMACfyoeRACUA-59_1.fq.gz
				Mac_075V350004427_L03_B5GMACfyoeRACUA-59_2.fq.gz
				Mac_075V350004427_L03_B5GMACfyoeRACUA-60_1.fq.gz
				Mac_075V350004427_L03_B5GMACfyoeRACUA-60_2.fq.gz
				Mac_075V350004427_L03_B5GMACfyoeRACUA-61_1.fq.gz
				Mac_075V350004427_L03_B5GMACfyoeRACUA-61_2.fq.gz
				Mac_075V350004427_L03_B5GMACfyoeRACUA-62_1.fq.gz
				Mac_075V350004427_L03_B5GMACfyoeRACUA-62_2.fq.gz
				Mac_075V350004427_L03_B5GMACfyoeRACUA-63_1.fq.gz
				Mac_075V350004427_L03_B5GMACfyoeRACUA-63_2.fq.gz
				Mac_075V350004427_L03_B5GMACfyoeRACUA-64_1.fq.gz
				Mac_075V350004427_L03_B5GMACfyoeRACUA-64_2.fq.gz
				Mac_075V350004427_L04_B5GMACfyoeRACUA-57_1.fq.gz
				Mac_075V350004427_L04_B5GMACfyoeRACUA-57_2.fq.gz
				Mac_075V350004427_L04_B5GMACfyoeRACUA-58_1.fq.gz
				Mac_075V350004427_L04_B5GMACfyoeRACUA-58_2.fq.gz
				Mac_075V350004427_L04_B5GMACfyoeRACUA-59_1.fq.gz
				Mac_075V350004427_L04_B5GMACfyoeRACUA-59_2.fq.gz
				Mac_075V350004427_L04_B5GMACfyoeRACUA-60_1.fq.gz
				Mac_075V350004427_L04_B5GMACfyoeRACUA-60_2.fq.gz
				Mac_075V350004427_L04_B5GMACfyoeRACUA-61_1.fq.gz
				Mac_075V350004427_L04_B5GMACfyoeRACUA-61_2.fq.gz
				Mac_075V350004427_L04_B5GMACfyoeRACUA-62_1.fq.gz
				Mac_075V350004427_L04_B5GMACfyoeRACUA-62_2.fq.gz
				Mac_075V350004427_L04_B5GMACfyoeRACUA-63_1.fq.gz
				Mac_075V350004427_L04_B5GMACfyoeRACUA-63_2.fq.gz
				Mac_075V350004427_L04_B5GMACfyoeRACUA-64_1.fq.gz
				Mac_075V350004427_L04_B5GMACfyoeRACUA-64_2.fq.gz
				Mac_075V350004427_L03_B5GMACfyoeRACUA-57_1.fq.gz
				Mac_075V350004427_L03_B5GMACfyoeRACUA-57_2.fq.gz
				Mac_075V350004427_L03_B5GMACfyoeRACUA-58_1.fq.gz
Mac_080	1076003	M. integrifolia	SAMN38356295	Mac_080V300097710_L01_B5GMACfyoeRACZA-16_2.fq.gz
				Mac_080V300097710_L02_B5GMACfyoeRACZA-13_1.fq.gz
				Mac_080V300097710_L02_B5GMACfyoeRACZA-13_2.fq.gz
				Mac_080V300097710_L02_B5GMACfyoeRACZA-14_1.fq.gz
				Mac_080V300097710_L02_B5GMACfyoeRACZA-14_2.fq.gz
				Mac_080V300097710_L02_B5GMACfyoeRACZA-15_1.fq.gz
				Mac_080V300097710_L02_B5GMACfyoeRACZA-15_2.fq.gz
				Mac_080V300097710_L02_B5GMACfyoeRACZA-16_1.fq.gz
				Mac_080V300097710_L02_B5GMACfyoeRACZA-16_2.fq.gz
				Mac_080V300097710_L01_B5GMACfyoeRACZA-13_1.fq.gz
				Mac_080V300097710_L01_B5GMACfyoeRACZA-13_2.fq.gz
				Mac_080V300097710_L01_B5GMACfyoeRACZA-14_1.fq.gz
				Mac_080V300097710_L01_B5GMACfyoeRACZA-14_2.fq.gz
				Mac_080V300097710_L01_B5GMACfyoeRACZA-15_1.fq.gz
				Mac_080V300097710_L01_B5GMACfyoeRACZA-15_2.fq.gz
				Mac_080V300097710_L01_B5GMACfyoeRACZA-16_1.fq.gz
Mac_083	1086002	M. tetraphylla	SAMN38356296	Mac_083V300097710_L01_B5GMACfyoeRADDA-82_1.fq.gz
				Mac_083V300097710_L01_B5GMACfyoeRADDA-82_2.fq.gz
				Mac_083V300097710_L01_B5GMACfyoeRADDA-83_1.fq.gz
				Mac_083V300097710_L01_B5GMACfyoeRADDA-83_2.fq.gz
				Mac_083V300097710_L01_B5GMACfyoeRADDA-84_1.fq.gz
				Mac_083V300097710_L01_B5GMACfyoeRADDA-84_2.fq.gz
				Mac_083V300097710_L01_B5GMACfyoeRADDA-85_1.fq.gz
				Mac_083V300097710_L01_B5GMACfyoeRADDA-85_2.fq.gz
				Mac_083V300097710_L01_B5GMACfyoeRADDA-86_1.fq.gz
				Mac_083V300097710_L01_B5GMACfyoeRADDA-86_2.fq.gz
				Mac_083V300097710_L01_B5GMACfyoeRADDA-87_1.fq.gz
				Mac_083V300097710_L01_B5GMACfyoeRADDA-87_2.fq.gz
				Mac_083V300097710_L01_B5GMACfyoeRADDA-88_1.fq.gz
				Mac_083V300097710_L01_B5GMACfyoeRADDA-88_2.fq.gz
				Mac_083V300097710_L02_B5GMACfyoeRADDA-81_1.fq.gz
				Mac_083V300097710_L02_B5GMACfyoeRADDA-81_2.fq.gz
				Mac_083V300097710_L02_B5GMACfyoeRADDA-82_1.fq.gz
				Mac_083V300097710_L02_B5GMACfyoeRADDA-82_2.fq.gz
				Mac_083V300097710_L02_B5GMACfyoeRADDA-83_1.fq.gz
				Mac_083V300097710_L02_B5GMACfyoeRADDA-83_2.fq.gz
				Mac_083V300097710_L02_B5GMACfyoeRADDA-84_1.fq.gz
				Mac_083V300097710_L02_B5GMACfyoeRADDA-84_2.fq.gz
				Mac_083V300097710_L02_B5GMACfyoeRADDA-85_1.fq.gz
				Mac_083V300097710_L02_B5GMACfyoeRADDA-85_2.fq.gz
				Mac_083V300097710_L02_B5GMACfyoeRADDA-86_1.fq.gz
				Mac_083V300097710_L02_B5GMACfyoeRADDA-86_2.fq.gz
				Mac_083V300097710_L02_B5GMACfyoeRADDA-87_1.fq.gz
				Mac_083V300097710_L02_B5GMACfyoeRADDA-87_2.fq.gz
				Mac_083V300097710_L02_B5GMACfyoeRADDA-88_1.fq.gz
				Mac_083V300097710_L02_B5GMACfyoeRADDA-88_2.fq.gz
				Mac_083V300097710_L01_B5GMACfyoeRADDA-81_1.fq.gz
				Mac_083V300097710_L01_B5GMACfyoeRADDA-81_2.fq.gz
Mac_089	1090008	M. integrifolia	SAMN38356297	Mac_089V300097710_L03_B5GMACfyoeRADJA-65_1.fq.gz
				Mac_089V300097710_L03_B5GMACfyoeRADJA-65_2.fq.gz
				Mac_089V300097710_L03_B5GMACfyoeRADJA-66_1.fq.gz
				Mac_089V300097710_L03_B5GMACfyoeRADJA-66_2.fq.gz
				Mac_089V300097710_L03_B5GMACfyoeRADJA-67_1.fq.gz
				Mac_089V300097710_L03_B5GMACfyoeRADJA-67_2.fq.gz
				Mac_089V300097710_L03_B5GMACfyoeRADJA-68_1.fq.gz
				Mac_089V300097710_L03_B5GMACfyoeRADJA-68_2.fq.gz
				Mac_089V300097710_L03_B5GMACfyoeRADJA-69_1.fq.gz
				Mac_089V300097710_L03_B5GMACfyoeRADJA-69_2.fq.gz
				Mac_089V300097710_L03_B5GMACfyoeRADJA-70_1.fq.gz
				Mac_089V300097710_L03_B5GMACfyoeRADJA-70_2.fq.gz
				Mac_089V300097710_L03_B5GMACfyoeRADJA-71_1.fq.gz
				Mac_089V300097710_L03_B5GMACfyoeRADJA-71_2.fq.gz
				Mac_089V300097710_L03_B5GMACfyoeRADJA-72_1.fq.gz
				Mac_089V300097710_L03_B5GMACfyoeRADJA-72_2.fq.gz
				Mac_089V300097710_L04_B5GMACfyoeRADJA-65_1.fq.gz
				Mac_089V300097710_L04_B5GMACfyoeRADJA-65_2.fq.gz
				Mac_089V300097710_L04_B5GMACfyoeRADJA-66_1.fq.gz
				Mac_089V300097710_L04_B5GMACfyoeRADJA-66_2.fq.gz
				Mac_089V300097710_L04_B5GMACfyoeRADJA-67_1.fq.gz
				Mac_089V300097710_L04_B5GMACfyoeRADJA-67_2.fq.gz
				Mac_089V300097710_L04_B5GMACfyoeRADJA-68_1.fq.gz
				Mac_089V300097710_L04_B5GMACfyoeRADJA-68_2.fq.gz
				Mac_089V300097710_L04_B5GMACfyoeRADJA-69_1.fq.gz
				Mac_089V300097710_L04_B5GMACfyoeRADJA-69_2.fq.gz
				Mac_089V300097710_L04_B5GMACfyoeRADJA-70_1.fq.gz
				Mac_089V300097710_L04_B5GMACfyoeRADJA-70_2.fq.gz
				Mac_089V300097710_L04_B5GMACfyoeRADJA-71_1.fq.gz
				Mac_089V300097710_L04_B5GMACfyoeRADJA-71_2.fq.gz
				Mac_089V300097710_L04_B5GMACfyoeRADJA-72_1.fq.gz
				Mac_089V300097710_L04_B5GMACfyoeRADJA-72_2.fq.gz
Mac_091	1055005	M. integrifolia	SAMN38356298	Mac_091V300097710_L03_B5GMACfyoeRADMA-122_2.fq.gz
				Mac_091V300097710_L03_B5GMACfyoeRADMA-123_1.fq.gz
				Mac_091V300097710_L03_B5GMACfyoeRADMA-123_2.fq.gz
				Mac_091V300097710_L03_B5GMACfyoeRADMA-124_1.fq.gz
				Mac_091V300097710_L03_B5GMACfyoeRADMA-124_2.fq.gz
				Mac_091V300097710_L03_B5GMACfyoeRADMA-125_1.fq.gz
				Mac_091V300097710_L03_B5GMACfyoeRADMA-125_2.fq.gz
				Mac_091V300097710_L03_B5GMACfyoeRADMA-126_1.fq.gz
				Mac_091V300097710_L03_B5GMACfyoeRADMA-126_2.fq.gz
				Mac_091V300097710_L03_B5GMACfyoeRADMA-127_1.fq.gz
				Mac_091V300097710_L03_B5GMACfyoeRADMA-127_2.fq.gz
				Mac_091V300097710_L03_B5GMACfyoeRADMA-128_1.fq.gz
				Mac_091V300097710_L03_B5GMACfyoeRADMA-128_2.fq.gz
				Mac_091V300097710_L04_B5GMACfyoeRADMA-121_1.fq.gz
				Mac_091V300097710_L04_B5GMACfyoeRADMA-121_2.fq.gz
				Mac_091V300097710_L04_B5GMACfyoeRADMA-122_1.fq.gz
				Mac_091V300097710_L04_B5GMACfyoeRADMA-122_2.fq.gz
				Mac_091V300097710_L04_B5GMACfyoeRADMA-123_1.fq.gz
				Mac_091V300097710_L04_B5GMACfyoeRADMA-123_2.fq.gz
				Mac_091V300097710_L04_B5GMACfyoeRADMA-124_1.fq.gz
				Mac_091V300097710_L04_B5GMACfyoeRADMA-124_2.fq.gz
				Mac_091V300097710_L04_B5GMACfyoeRADMA-125_1.fq.gz
				Mac_091V300097710_L04_B5GMACfyoeRADMA-125_2.fq.gz
				Mac_091V300097710_L04_B5GMACfyoeRADMA-126_1.fq.gz
				Mac_091V300097710_L04_B5GMACfyoeRADMA-126_2.fq.gz
				Mac_091V300097710_L04_B5GMACfyoeRADMA-127_1.fq.gz
				Mac_091V300097710_L04_B5GMACfyoeRADMA-127_2.fq.gz
				Mac_091V300097710_L04_B5GMACfyoeRADMA-128_1.fq.gz
				Mac_091V300097710_L04_B5GMACfyoeRADMA-128_2.fq.gz
				Mac_091V300097710_L03_B5GMACfyoeRADMA-121_1.fq.gz
				Mac_091V300097710_L03_B5GMACfyoeRADMA-121_2.fq.gz
				Mac_091V300097710_L03_B5GMACfyoeRADMA-122_1.fq.gz
Mac_092	1028001	M. integrifolia	SAMN38356299	Mac_092V300097715_L02_B5GMACfyoeRADNA-84_1.fq.gz
				Mac_092V300097715_L02_B5GMACfyoeRADNA-84_2.fq.gz
				Mac_092V300097715_L02_B5GMACfyoeRADNA-85_1.fq.gz
				Mac_092V300097715_L02_B5GMACfyoeRADNA-85_2.fq.gz
				Mac_092V300097715_L02_B5GMACfyoeRADNA-86_1.fq.gz
				Mac_092V300097715_L02_B5GMACfyoeRADNA-86_2.fq.gz
				Mac_092V300097715_L02_B5GMACfyoeRADNA-87_1.fq.gz
				Mac_092V300097715_L02_B5GMACfyoeRADNA-87_2.fq.gz
				Mac_092V300097715_L02_B5GMACfyoeRADNA-88_1.fq.gz
				Mac_092V300097715_L02_B5GMACfyoeRADNA-88_2.fq.gz
				Mac_092V300097715_L02_B5GMACfyoeRADNA-81_1.fq.gz
				Mac_092V300097715_L02_B5GMACfyoeRADNA-81_2.fq.gz
				Mac_092V300097715_L02_B5GMACfyoeRADNA-82_1.fq.gz
				Mac_092V300097715_L02_B5GMACfyoeRADNA-82_2.fq.gz
				Mac_092V300097715_L02_B5GMACfyoeRADNA-83_1.fq.gz
				Mac_092V300097715_L02_B5GMACfyoeRADNA-83_2.fq.gz
Mac_094	1060004	M. integrifolia	SAMN38356300	Mac_094V300097715_L02_B5GMACfyoeRADPA-60_2.fq.gz
				Mac_094V300097715_L02_B5GMACfyoeRADPA-61_1.fq.gz
				Mac_094V300097715_L02_B5GMACfyoeRADPA-61_2.fq.gz
				Mac_094V300097715_L02_B5GMACfyoeRADPA-62_1.fq.gz
				Mac_094V300097715_L02_B5GMACfyoeRADPA-62_2.fq.gz
				Mac_094V300097715_L02_B5GMACfyoeRADPA-63_1.fq.gz
				Mac_094V300097715_L02_B5GMACfyoeRADPA-63_2.fq.gz
				Mac_094V300097715_L02_B5GMACfyoeRADPA-64_1.fq.gz
				Mac_094V300097715_L02_B5GMACfyoeRADPA-64_2.fq.gz
				Mac_094V300097715_L02_B5GMACfyoeRADPA-57_1.fq.gz
				Mac_094V300097715_L02_B5GMACfyoeRADPA-57_2.fq.gz
				Mac_094V300097715_L02_B5GMACfyoeRADPA-58_1.fq.gz
				Mac_094V300097715_L02_B5GMACfyoeRADPA-58_2.fq.gz
				Mac_094V300097715_L02_B5GMACfyoeRADPA-59_1.fq.gz
				Mac_094V300097715_L02_B5GMACfyoeRADPA-59_2.fq.gz
				Mac_094V300097715_L02_B5GMACfyoeRADPA-60_1.fq.gz
Mac_095	1042001	M. tetraphylla	SAMN38356301	Mac_095V300097994_L02_B5GMACfyoeRADQA-69_2.fq.gz
				Mac_095V300097994_L02_B5GMACfyoeRADQA-70_1.fq.gz
				Mac_095V300097994_L02_B5GMACfyoeRADQA-70_2.fq.gz
				Mac_095V300097994_L02_B5GMACfyoeRADQA-71_1.fq.gz
				Mac_095V300097994_L02_B5GMACfyoeRADQA-71_2.fq.gz
				Mac_095V300097994_L02_B5GMACfyoeRADQA-72_1.fq.gz
				Mac_095V300097994_L02_B5GMACfyoeRADQA-72_2.fq.gz
				Mac_095V300097994_L02_B5GMACfyoeRADQA-65_1.fq.gz
				Mac_095V300097994_L02_B5GMACfyoeRADQA-65_2.fq.gz
				Mac_095V300097994_L02_B5GMACfyoeRADQA-66_1.fq.gz
				Mac_095V300097994_L02_B5GMACfyoeRADQA-66_2.fq.gz
				Mac_095V300097994_L02_B5GMACfyoeRADQA-67_1.fq.gz
				Mac_095V300097994_L02_B5GMACfyoeRADQA-67_2.fq.gz
				Mac_095V300097994_L02_B5GMACfyoeRADQA-68_1.fq.gz
				Mac_095V300097994_L02_B5GMACfyoeRADQA-68_2.fq.gz
				Mac_095V300097994_L02_B5GMACfyoeRADQA-69_1.fq.gz
Mac_097	1038004	M. tetraphylla	SAMN38356302	Mac_097V300098009_L03_B5GMACfyoeRADSA-90_1.fq.gz
				Mac_097V300098009_L03_B5GMACfyoeRADSA-90_2.fq.gz
				Mac_097V300098009_L03_B5GMACfyoeRADSA-91_1.fq.gz
				Mac_097V300098009_L03_B5GMACfyoeRADSA-91_2.fq.gz
				Mac_097V300098009_L03_B5GMACfyoeRADSA-92_1.fq.gz
				Mac_097V300098009_L03_B5GMACfyoeRADSA-92_2.fq.gz
				Mac_097V300098009_L03_B5GMACfyoeRADSA-93_1.fq.gz
				Mac_097V300098009_L03_B5GMACfyoeRADSA-93_2.fq.gz
				Mac_097V300098009_L03_B5GMACfyoeRADSA-94_1.fq.gz
				Mac_097V300098009_L03_B5GMACfyoeRADSA-94_2.fq.gz
				Mac_097V300098009_L03_B5GMACfyoeRADSA-95_1.fq.gz
				Mac_097V300098009_L03_B5GMACfyoeRADSA-95_2.fq.gz
				Mac_097V300098009_L03_B5GMACfyoeRADSA-96_1.fq.gz
				Mac_097V300098009_L03_B5GMACfyoeRADSA-96_2.fq.gz
				Mac_097V300098009_L04_B5GMACfyoeRADSA-89_1.fq.gz
				Mac_097V300098009_L04_B5GMACfyoeRADSA-89_2.fq.gz
				Mac_097V300098009_L04_B5GMACfyoeRADSA-90_1.fq.gz
				Mac_097V300098009_L04_B5GMACfyoeRADSA-90_2.fq.gz
				Mac_097V300098009_L04_B5GMACfyoeRADSA-91_1.fq.gz
				Mac_097V300098009_L04_B5GMACfyoeRADSA-91_2.fq.gz
				Mac_097V300098009_L04_B5GMACfyoeRADSA-92_1.fq.gz
				Mac_097V300098009_L04_B5GMACfyoeRADSA-92_2.fq.gz
				Mac_097V300098009_L04_B5GMACfyoeRADSA-93_1.fq.gz
				Mac_097V300098009_L04_B5GMACfyoeRADSA-93_2.fq.gz
				Mac_097V300098009_L04_B5GMACfyoeRADSA-94_1.fq.gz
				Mac_097V300098009_L04_B5GMACfyoeRADSA-94_2.fq.gz
				Mac_097V300098009_L04_B5GMACfyoeRADSA-95_1.fq.gz
				Mac_097V300098009_L04_B5GMACfyoeRADSA-95_2.fq.gz
				Mac_097V300098009_L04_B5GMACfyoeRADSA-96_1.fq.gz
				Mac_097V300098009_L04_B5GMACfyoeRADSA-96_2.fq.gz
				Mac_097V300098009_L03_B5GMACfyoeRADSA-89_1.fq.gz
				Mac_097V300098009_L03_B5GMACfyoeRADSA-89_2.fq.gz
Mac_098	1160002	M. tetraphylla	SAMN38356303	Mac_098V300098009_L03_B5GMACfyoeRADTA-121_1.fq.gz
				Mac_098V300098009_L03_B5GMACfyoeRADTA-121_2.fq.gz
				Mac_098V300098009_L03_B5GMACfyoeRADTA-122_1.fq.gz
				Mac_098V300098009_L03_B5GMACfyoeRADTA-122_2.fq.gz
				Mac_098V300098009_L03_B5GMACfyoeRADTA-123_1.fq.gz
				Mac_098V300098009_L03_B5GMACfyoeRADTA-123_2.fq.gz
				Mac_098V300098009_L03_B5GMACfyoeRADTA-124_1.fq.gz
				Mac_098V300098009_L03_B5GMACfyoeRADTA-124_2.fq.gz
				Mac_098V300098009_L03_B5GMACfyoeRADTA-125_1.fq.gz
				Mac_098V300098009_L03_B5GMACfyoeRADTA-125_2.fq.gz
				Mac_098V300098009_L03_B5GMACfyoeRADTA-126_1.fq.gz
				Mac_098V300098009_L03_B5GMACfyoeRADTA-126_2.fq.gz
				Mac_098V300098009_L03_B5GMACfyoeRADTA-127_1.fq.gz
				Mac_098V300098009_L03_B5GMACfyoeRADTA-127_2.fq.gz
				Mac_098V300098009_L03_B5GMACfyoeRADTA-128_1.fq.gz
				Mac_098V300098009_L03_B5GMACfyoeRADTA-128_2.fq.gz
				Mac_098V300098009_L04_B5GMACfyoeRADTA-121_1.fq.gz
				Mac_098V300098009_L04_B5GMACfyoeRADTA-121_2.fq.gz
				Mac_098V300098009_L04_B5GMACfyoeRADTA-122_1.fq.gz
				Mac_098V300098009_L04_B5GMACfyoeRADTA-122_2.fq.gz
				Mac_098V300098009_L04_B5GMACfyoeRADTA-123_1.fq.gz
				Mac_098V300098009_L04_B5GMACfyoeRADTA-123_2.fq.gz
				Mac_098V300098009_L04_B5GMACfyoeRADTA-124_1.fq.gz
				Mac_098V300098009_L04_B5GMACfyoeRADTA-124_2.fq.gz
				Mac_098V300098009_L04_B5GMACfyoeRADTA-125_1.fq.gz
				Mac_098V300098009_L04_B5GMACfyoeRADTA-125_2.fq.gz
				Mac_098V300098009_L04_B5GMACfyoeRADTA-126_1.fq.gz
				Mac_098V300098009_L04_B5GMACfyoeRADTA-126_2.fq.gz
				Mac_098V300098009_L04_B5GMACfyoeRADTA-127_1.fq.gz
				Mac_098V300098009_L04_B5GMACfyoeRADTA-127_2.fq.gz
				Mac_098V300098009_L04_B5GMACfyoeRADTA-128_1.fq.gz
				Mac_098V300098009_L04_B5GMACfyoeRADTA-128_2.fq.gz
Mac_099	1040004	M. tetraphylla	SAMN38356304	Mac_099V300097994_L02_B5GMACfyoeRADUA-81_1.fq.gz
				Mac_099V300097994_L02_B5GMACfyoeRADUA-81_2.fq.gz
				Mac_099V300097994_L02_B5GMACfyoeRADUA-82_1.fq.gz
				Mac_099V300097994_L02_B5GMACfyoeRADUA-82_2.fq.gz
				Mac_099V300097994_L02_B5GMACfyoeRADUA-83_1.fq.gz
				Mac_099V300097994_L02_B5GMACfyoeRADUA-83_2.fq.gz
				Mac_099V300097994_L02_B5GMACfyoeRADUA-84_1.fq.gz
				Mac_099V300097994_L02_B5GMACfyoeRADUA-84_2.fq.gz
				Mac_099V300097994_L02_B5GMACfyoeRADUA-85_1.fq.gz
				Mac_099V300097994_L02_B5GMACfyoeRADUA-85_2.fq.gz
				Mac_099V300097994_L02_B5GMACfyoeRADUA-86_1.fq.gz
				Mac_099V300097994_L02_B5GMACfyoeRADUA-86_2.fq.gz
				Mac_099V300097994_L02_B5GMACfyoeRADUA-87_1.fq.gz
				Mac_099V300097994_L02_B5GMACfyoeRADUA-87_2.fq.gz
				Mac_099V300097994_L02_B5GMACfyoeRADUA-88_1.fq.gz
				Mac_099V300097994_L02_B5GMACfyoeRADUA-88_2.fq.gz
Mac_100	1025001	M. integrifolia	SAMN38356305	Mac_100V300097994_L02_B5GMACfyoeRADVA-45_1.fq.gz
				Mac_100V300097994_L02_B5GMACfyoeRADVA-45_2.fq.gz
				Mac_100V300097994_L02_B5GMACfyoeRADVA-46_1.fq.gz
				Mac_100V300097994_L02_B5GMACfyoeRADVA-46_2.fq.gz
				Mac_100V300097994_L02_B5GMACfyoeRADVA-47_1.fq.gz
				Mac_100V300097994_L02_B5GMACfyoeRADVA-47_2.fq.gz
				Mac_100V300097994_L02_B5GMACfyoeRADVA-48_1.fq.gz
				Mac_100V300097994_L02_B5GMACfyoeRADVA-48_2.fq.gz
				Mac_100V300097994_L02_B5GMACfyoeRADVA-41_1.fq.gz
				Mac_100V300097994_L02_B5GMACfyoeRADVA-41_2.fq.gz
				Mac_100V300097994_L02_B5GMACfyoeRADVA-42_1.fq.gz
				Mac_100V300097994_L02_B5GMACfyoeRADVA-42_2.fq.gz
				Mac_100V300097994_L02_B5GMACfyoeRADVA-43_1.fq.gz
				Mac_100V300097994_L02_B5GMACfyoeRADVA-43_2.fq.gz
				Mac_100V300097994_L02_B5GMACfyoeRADVA-44_1.fq.gz
				Mac_100V300097994_L02_B5GMACfyoeRADVA-44_2.fq.gz
Mac_104	1079005	M. tetraphylla	SAMN38356306	Mac_104V350039262_L02_B5GMACjlkuRAADA-84_1.fq.gz
				Mac_104V350039262_L02_B5GMACjlkuRAADA-84_2.fq.gz
				Mac_104V350039262_L02_B5GMACjlkuRAADA-85_1.fq.gz
				Mac_104V350039262_L02_B5GMACjlkuRAADA-85_2.fq.gz
				Mac_104V350039262_L02_B5GMACjlkuRAADA-86_1.fq.gz
				Mac_104V350039262_L02_B5GMACjlkuRAADA-86_2.fq.gz
				Mac_104V350039262_L02_B5GMACjlkuRAADA-87_1.fq.gz
				Mac_104V350039262_L02_B5GMACjlkuRAADA-87_2.fq.gz
				Mac_104V350039262_L02_B5GMACjlkuRAADA-88_1.fq.gz
				Mac_104V350039262_L02_B5GMACjlkuRAADA-88_2.fq.gz
				Mac_104V350039262_L02_B5GMACjlkuRAADA-81_1.fq.gz
				Mac_104V350039262_L02_B5GMACjlkuRAADA-81_2.fq.gz
				Mac_104V350039262_L02_B5GMACjlkuRAADA-82_1.fq.gz
				Mac_104V350039262_L02_B5GMACjlkuRAADA-82_2.fq.gz
				Mac_104V350039262_L02_B5GMACjlkuRAADA-83_1.fq.gz
				Mac_104V350039262_L02_B5GMACjlkuRAADA-83_2.fq.gz
Mac_107	1080002	M. tetraphylla	SAMN38356307	Mac_107V350036056_L01_B5GMACjlkuRAAGA-59_1.fq.gz
				Mac_107V350036056_L01_B5GMACjlkuRAAGA-59_2.fq.gz
				Mac_107V350036056_L01_B5GMACjlkuRAAGA-60_1.fq.gz
				Mac_107V350036056_L01_B5GMACjlkuRAAGA-60_2.fq.gz
				Mac_107V350036056_L01_B5GMACjlkuRAAGA-61_1.fq.gz
				Mac_107V350036056_L01_B5GMACjlkuRAAGA-61_2.fq.gz
				Mac_107V350036056_L01_B5GMACjlkuRAAGA-62_1.fq.gz
				Mac_107V350036056_L01_B5GMACjlkuRAAGA-62_2.fq.gz
				Mac_107V350036056_L01_B5GMACjlkuRAAGA-63_1.fq.gz
				Mac_107V350036056_L01_B5GMACjlkuRAAGA-63_2.fq.gz
				Mac_107V350036056_L01_B5GMACjlkuRAAGA-64_1.fq.gz
				Mac_107V350036056_L01_B5GMACjlkuRAAGA-64_2.fq.gz
				Mac_107V350036056_L01_B5GMACjlkuRAAGA-57_1.fq.gz
				Mac_107V350036056_L01_B5GMACjlkuRAAGA-57_2.fq.gz
				Mac_107V350036056_L01_B5GMACjlkuRAAGA-58_1.fq.gz
				Mac_107V350036056_L01_B5GMACjlkuRAAGA-58_2.fq.gz
Mac_108	1110001	M. tetraphylla	SAMN38356308	Mac_108V350038607_L02_B5GMACjlkuRAAHA-66_2.fq.gz
				Mac_108V350038607_L02_B5GMACjlkuRAAHA-67_1.fq.gz
				Mac_108V350038607_L02_B5GMACjlkuRAAHA-67_2.fq.gz
				Mac_108V350038607_L02_B5GMACjlkuRAAHA-68_1.fq.gz
				Mac_108V350038607_L02_B5GMACjlkuRAAHA-68_2.fq.gz
				Mac_108V350038607_L02_B5GMACjlkuRAAHA-69_1.fq.gz
				Mac_108V350038607_L02_B5GMACjlkuRAAHA-69_2.fq.gz
				Mac_108V350038607_L02_B5GMACjlkuRAAHA-70_1.fq.gz
				Mac_108V350038607_L02_B5GMACjlkuRAAHA-70_2.fq.gz
				Mac_108V350038607_L02_B5GMACjlkuRAAHA-71_1.fq.gz
				Mac_108V350038607_L02_B5GMACjlkuRAAHA-71_2.fq.gz
				Mac_108V350038607_L02_B5GMACjlkuRAAHA-72_1.fq.gz
				Mac_108V350038607_L02_B5GMACjlkuRAAHA-72_2.fq.gz
				Mac_108V350038607_L02_B5GMACjlkuRAAHA-65_1.fq.gz
				Mac_108V350038607_L02_B5GMACjlkuRAAHA-65_2.fq.gz
				Mac_108V350038607_L02_B5GMACjlkuRAAHA-66_1.fq.gz
Mac_112	1024001	M. integrifolia	SAMN38356309	Mac_112V350036017_L04_B5GMACjlkuRAALA-58_1.fq.gz
				Mac_112V350036017_L04_B5GMACjlkuRAALA-58_2.fq.gz
				Mac_112V350036017_L04_B5GMACjlkuRAALA-59_1.fq.gz
				Mac_112V350036017_L04_B5GMACjlkuRAALA-59_2.fq.gz
				Mac_112V350036017_L04_B5GMACjlkuRAALA-60_1.fq.gz
				Mac_112V350036017_L04_B5GMACjlkuRAALA-60_2.fq.gz
				Mac_112V350036017_L04_B5GMACjlkuRAALA-61_1.fq.gz
				Mac_112V350036017_L04_B5GMACjlkuRAALA-61_2.fq.gz
				Mac_112V350036017_L04_B5GMACjlkuRAALA-62_1.fq.gz
				Mac_112V350036017_L04_B5GMACjlkuRAALA-62_2.fq.gz
				Mac_112V350036017_L04_B5GMACjlkuRAALA-63_1.fq.gz
				Mac_112V350036017_L04_B5GMACjlkuRAALA-63_2.fq.gz
				Mac_112V350036017_L04_B5GMACjlkuRAALA-64_1.fq.gz
				Mac_112V350036017_L04_B5GMACjlkuRAALA-64_2.fq.gz
				Mac_112V350036017_L04_B5GMACjlkuRAALA-57_1.fq.gz
				Mac_112V350036017_L04_B5GMACjlkuRAALA-57_2.fq.gz
Mac_113	1023002	M. integrifolia	SAMN38356310	Mac_113V350036056_L04_B5GMACjlkuRAAMA-67_2.fq.gz
				Mac_113V350036056_L04_B5GMACjlkuRAAMA-68_1.fq.gz
				Mac_113V350036056_L04_B5GMACjlkuRAAMA-68_2.fq.gz
				Mac_113V350036056_L04_B5GMACjlkuRAAMA-69_1.fq.gz
				Mac_113V350036056_L04_B5GMACjlkuRAAMA-69_2.fq.gz
				Mac_113V350036056_L04_B5GMACjlkuRAAMA-70_1.fq.gz
				Mac_113V350036056_L04_B5GMACjlkuRAAMA-70_2.fq.gz
				Mac_113V350036056_L04_B5GMACjlkuRAAMA-71_1.fq.gz
				Mac_113V350036056_L04_B5GMACjlkuRAAMA-71_2.fq.gz
				Mac_113V350036056_L04_B5GMACjlkuRAAMA-72_1.fq.gz
				Mac_113V350036056_L04_B5GMACjlkuRAAMA-72_2.fq.gz
				Mac_113V350036056_L04_B5GMACjlkuRAAMA-65_1.fq.gz
				Mac_113V350036056_L04_B5GMACjlkuRAAMA-65_2.fq.gz
				Mac_113V350036056_L04_B5GMACjlkuRAAMA-66_1.fq.gz
				Mac_113V350036056_L04_B5GMACjlkuRAAMA-66_2.fq.gz
				Mac_113V350036056_L04_B5GMACjlkuRAAMA-67_1.fq.gz
Mac_115	1094004	M. tetraphylla	SAMN38356311	Mac_115V350033587_L02_B5GMACjlkuRAAOA-90_2.fq.gz
				Mac_115V350033587_L02_B5GMACjlkuRAAOA-91_1.fq.gz
				Mac_115V350033587_L02_B5GMACjlkuRAAOA-91_2.fq.gz
				Mac_115V350033587_L02_B5GMACjlkuRAAOA-92_1.fq.gz
				Mac_115V350033587_L02_B5GMACjlkuRAAOA-92_2.fq.gz
				Mac_115V350033587_L02_B5GMACjlkuRAAOA-93_1.fq.gz
				Mac_115V350033587_L02_B5GMACjlkuRAAOA-93_2.fq.gz
				Mac_115V350033587_L02_B5GMACjlkuRAAOA-94_1.fq.gz
				Mac_115V350033587_L02_B5GMACjlkuRAAOA-94_2.fq.gz
				Mac_115V350033587_L02_B5GMACjlkuRAAOA-95_1.fq.gz
				Mac_115V350033587_L02_B5GMACjlkuRAAOA-95_2.fq.gz
				Mac_115V350033587_L02_B5GMACjlkuRAAOA-96_1.fq.gz
				Mac_115V350033587_L02_B5GMACjlkuRAAOA-96_2.fq.gz
				Mac_115V350033587_L02_B5GMACjlkuRAAOA-89_1.fq.gz
				Mac_115V350033587_L02_B5GMACjlkuRAAOA-89_2.fq.gz
				Mac_115V350033587_L02_B5GMACjlkuRAAOA-90_1.fq.gz
Mac_116	1085002	M. tetraphylla	SAMN38356312	Mac_116V350036017_L02_B5GMACjlkuRAAPA-42_2.fq.gz
				Mac_116V350036017_L02_B5GMACjlkuRAAPA-43_1.fq.gz
				Mac_116V350036017_L02_B5GMACjlkuRAAPA-43_2.fq.gz
				Mac_116V350036017_L02_B5GMACjlkuRAAPA-44_1.fq.gz
				Mac_116V350036017_L02_B5GMACjlkuRAAPA-44_2.fq.gz
				Mac_116V350036017_L02_B5GMACjlkuRAAPA-45_1.fq.gz
				Mac_116V350036017_L02_B5GMACjlkuRAAPA-45_2.fq.gz
				Mac_116V350036017_L02_B5GMACjlkuRAAPA-46_1.fq.gz
				Mac_116V350036017_L02_B5GMACjlkuRAAPA-46_2.fq.gz
				Mac_116V350036017_L02_B5GMACjlkuRAAPA-47_1.fq.gz
				Mac_116V350036017_L02_B5GMACjlkuRAAPA-47_2.fq.gz
				Mac_116V350036017_L02_B5GMACjlkuRAAPA-48_1.fq.gz
				Mac_116V350036017_L02_B5GMACjlkuRAAPA-48_2.fq.gz
				Mac_116V350036017_L02_B5GMACjlkuRAAPA-41_1.fq.gz
				Mac_116V350036017_L02_B5GMACjlkuRAAPA-41_2.fq.gz
				Mac_116V350036017_L02_B5GMACjlkuRAAPA-42_1.fq.gz
Mac_117	1041004	M. tetraphylla	SAMN38356313	Mac_117V350038607_L03_B5GMACjlkuRAAQA-57_1.fq.gz
				Mac_117V350038607_L03_B5GMACjlkuRAAQA-57_2.fq.gz
				Mac_117V350038607_L03_B5GMACjlkuRAAQA-58_1.fq.gz
				Mac_117V350038607_L03_B5GMACjlkuRAAQA-58_2.fq.gz
				Mac_117V350038607_L03_B5GMACjlkuRAAQA-59_1.fq.gz
				Mac_117V350038607_L03_B5GMACjlkuRAAQA-59_2.fq.gz
				Mac_117V350038607_L03_B5GMACjlkuRAAQA-60_1.fq.gz
				Mac_117V350038607_L03_B5GMACjlkuRAAQA-60_2.fq.gz
				Mac_117V350038607_L03_B5GMACjlkuRAAQA-61_1.fq.gz
				Mac_117V350038607_L03_B5GMACjlkuRAAQA-61_2.fq.gz
				Mac_117V350038607_L03_B5GMACjlkuRAAQA-62_1.fq.gz
				Mac_117V350038607_L03_B5GMACjlkuRAAQA-62_2.fq.gz
				Mac_117V350038607_L03_B5GMACjlkuRAAQA-63_1.fq.gz
				Mac_117V350038607_L03_B5GMACjlkuRAAQA-63_2.fq.gz
				Mac_117V350038607_L03_B5GMACjlkuRAAQA-64_1.fq.gz
				Mac_117V350038607_L03_B5GMACjlkuRAAQA-64_2.fq.gz
Mac_124	1161001	M. jansenii	SAMN38356314	Mac_124V350036056_L04_B5GMACjlkuRAAXA-81_2.fq.gz
				Mac_124V350036056_L04_B5GMACjlkuRAAXA-82_1.fq.gz
				Mac_124V350036056_L04_B5GMACjlkuRAAXA-82_2.fq.gz
				Mac_124V350036056_L04_B5GMACjlkuRAAXA-83_1.fq.gz
				Mac_124V350036056_L04_B5GMACjlkuRAAXA-83_2.fq.gz
				Mac_124V350036056_L04_B5GMACjlkuRAAXA-84_1.fq.gz
				Mac_124V350036056_L04_B5GMACjlkuRAAXA-84_2.fq.gz
				Mac_124V350036056_L04_B5GMACjlkuRAAXA-85_1.fq.gz
				Mac_124V350036056_L04_B5GMACjlkuRAAXA-85_2.fq.gz
				Mac_124V350036056_L04_B5GMACjlkuRAAXA-86_1.fq.gz
				Mac_124V350036056_L04_B5GMACjlkuRAAXA-86_2.fq.gz
				Mac_124V350036056_L04_B5GMACjlkuRAAXA-87_1.fq.gz
				Mac_124V350036056_L04_B5GMACjlkuRAAXA-87_2.fq.gz
				Mac_124V350036056_L04_B5GMACjlkuRAAXA-88_1.fq.gz
				Mac_124V350036056_L04_B5GMACjlkuRAAXA-88_2.fq.gz
				Mac_124V350036056_L04_B5GMACjlkuRAAXA-81_1.fq.gz
Mac_126	1071005	M. ternifolia	SAMN38356315	Mac_126V350038634_L01_B5GMACjlkuRAAZA-43_1.fq.gz
				Mac_126V350038634_L01_B5GMACjlkuRAAZA-43_2.fq.gz
				Mac_126V350038634_L01_B5GMACjlkuRAAZA-44_1.fq.gz
				Mac_126V350038634_L01_B5GMACjlkuRAAZA-44_2.fq.gz
				Mac_126V350038634_L01_B5GMACjlkuRAAZA-45_1.fq.gz
				Mac_126V350038634_L01_B5GMACjlkuRAAZA-45_2.fq.gz
				Mac_126V350038634_L01_B5GMACjlkuRAAZA-46_1.fq.gz
				Mac_126V350038634_L01_B5GMACjlkuRAAZA-46_2.fq.gz
				Mac_126V350038634_L01_B5GMACjlkuRAAZA-47_1.fq.gz
				Mac_126V350038634_L01_B5GMACjlkuRAAZA-47_2.fq.gz
				Mac_126V350038634_L01_B5GMACjlkuRAAZA-48_1.fq.gz
				Mac_126V350038634_L01_B5GMACjlkuRAAZA-48_2.fq.gz
				Mac_126V350038634_L01_B5GMACjlkuRAAZA-41_1.fq.gz
				Mac_126V350038634_L01_B5GMACjlkuRAAZA-41_2.fq.gz
				Mac_126V350038634_L01_B5GMACjlkuRAAZA-42_1.fq.gz
				Mac_126V350038634_L01_B5GMACjlkuRAAZA-42_2.fq.gz
Mac_130	1060005	M. integrifolia	SAMN38356316	Mac_130V350036056_L01_B5GMACjlkuRABDA-91_1.fq.gz
				Mac_130V350036056_L01_B5GMACjlkuRABDA-91_2.fq.gz
				Mac_130V350036056_L01_B5GMACjlkuRABDA-92_1.fq.gz
				Mac_130V350036056_L01_B5GMACjlkuRABDA-92_2.fq.gz
				Mac_130V350036056_L01_B5GMACjlkuRABDA-93_1.fq.gz
				Mac_130V350036056_L01_B5GMACjlkuRABDA-93_2.fq.gz
				Mac_130V350036056_L01_B5GMACjlkuRABDA-94_1.fq.gz
				Mac_130V350036056_L01_B5GMACjlkuRABDA-94_2.fq.gz
				Mac_130V350036056_L01_B5GMACjlkuRABDA-95_1.fq.gz
				Mac_130V350036056_L01_B5GMACjlkuRABDA-95_2.fq.gz
				Mac_130V350036056_L01_B5GMACjlkuRABDA-96_1.fq.gz
				Mac_130V350036056_L01_B5GMACjlkuRABDA-96_2.fq.gz
				Mac_130V350036056_L01_B5GMACjlkuRABDA-89_1.fq.gz
				Mac_130V350036056_L01_B5GMACjlkuRABDA-89_2.fq.gz
				Mac_130V350036056_L01_B5GMACjlkuRABDA-90_1.fq.gz
				Mac_130V350036056_L01_B5GMACjlkuRABDA-90_2.fq.gz
Mac_134	1097001	M. tetraphylla	SAMN38356317	Mac_134V350033525_L01_B5GMACjlkuRABHA-81_1.fq.gz
				Mac_134V350033525_L01_B5GMACjlkuRABHA-81_2.fq.gz
				Mac_134V350033525_L01_B5GMACjlkuRABHA-82_1.fq.gz
				Mac_134V350033525_L01_B5GMACjlkuRABHA-82_2.fq.gz
				Mac_134V350033525_L01_B5GMACjlkuRABHA-83_1.fq.gz
				Mac_134V350033525_L01_B5GMACjlkuRABHA-83_2.fq.gz
				Mac_134V350033525_L01_B5GMACjlkuRABHA-84_1.fq.gz
				Mac_134V350033525_L01_B5GMACjlkuRABHA-84_2.fq.gz
				Mac_134V350033525_L01_B5GMACjlkuRABHA-85_1.fq.gz
				Mac_134V350033525_L01_B5GMACjlkuRABHA-85_2.fq.gz
				Mac_134V350033525_L01_B5GMACjlkuRABHA-86_1.fq.gz
				Mac_134V350033525_L01_B5GMACjlkuRABHA-86_2.fq.gz
				Mac_134V350033525_L01_B5GMACjlkuRABHA-87_1.fq.gz
				Mac_134V350033525_L01_B5GMACjlkuRABHA-87_2.fq.gz
				Mac_134V350033525_L01_B5GMACjlkuRABHA-88_1.fq.gz
				Mac_134V350033525_L01_B5GMACjlkuRABHA-88_2.fq.gz
Mac_139	1090001	M. integrifolia	SAMN38356318	Mac_139V350038607_L04_B5GMACjlkuRABMA-81_2.fq.gz
				Mac_139V350038607_L04_B5GMACjlkuRABMA-82_1.fq.gz
				Mac_139V350038607_L04_B5GMACjlkuRABMA-82_2.fq.gz
				Mac_139V350038607_L04_B5GMACjlkuRABMA-83_1.fq.gz
				Mac_139V350038607_L04_B5GMACjlkuRABMA-83_2.fq.gz
				Mac_139V350038607_L04_B5GMACjlkuRABMA-84_1.fq.gz
				Mac_139V350038607_L04_B5GMACjlkuRABMA-84_2.fq.gz
				Mac_139V350038607_L04_B5GMACjlkuRABMA-85_1.fq.gz
				Mac_139V350038607_L04_B5GMACjlkuRABMA-85_2.fq.gz
				Mac_139V350038607_L04_B5GMACjlkuRABMA-86_1.fq.gz
				Mac_139V350038607_L04_B5GMACjlkuRABMA-86_2.fq.gz
				Mac_139V350038607_L04_B5GMACjlkuRABMA-87_1.fq.gz
				Mac_139V350038607_L04_B5GMACjlkuRABMA-87_2.fq.gz
				Mac_139V350038607_L04_B5GMACjlkuRABMA-88_1.fq.gz
				Mac_139V350038607_L04_B5GMACjlkuRABMA-88_2.fq.gz
				Mac_139V350038607_L04_B5GMACjlkuRABMA-81_1.fq.gz
Mac_142	1085003	M. tetraphylla	SAMN38356319	Mac_142V350036017_L02_B5GMACjlkuRABPA-60_2.fq.gz
				Mac_142V350036017_L02_B5GMACjlkuRABPA-61_1.fq.gz
				Mac_142V350036017_L02_B5GMACjlkuRABPA-61_2.fq.gz
				Mac_142V350036017_L02_B5GMACjlkuRABPA-62_1.fq.gz
				Mac_142V350036017_L02_B5GMACjlkuRABPA-62_2.fq.gz
				Mac_142V350036017_L02_B5GMACjlkuRABPA-63_1.fq.gz
				Mac_142V350036017_L02_B5GMACjlkuRABPA-63_2.fq.gz
				Mac_142V350036017_L02_B5GMACjlkuRABPA-64_1.fq.gz
				Mac_142V350036017_L02_B5GMACjlkuRABPA-64_2.fq.gz
				Mac_142V350036017_L02_B5GMACjlkuRABPA-57_1.fq.gz
				Mac_142V350036017_L02_B5GMACjlkuRABPA-57_2.fq.gz
				Mac_142V350036017_L02_B5GMACjlkuRABPA-58_1.fq.gz
				Mac_142V350036017_L02_B5GMACjlkuRABPA-58_2.fq.gz
				Mac_142V350036017_L02_B5GMACjlkuRABPA-59_1.fq.gz
				Mac_142V350036017_L02_B5GMACjlkuRABPA-59_2.fq.gz
				Mac_142V350036017_L02_B5GMACjlkuRABPA-60_1.fq.gz
Mac_143	1077004	M. integrifolia	SAMN38356320	Mac_143V350038786_L02_B5GMACjlkuRABQA-66_1.fq.gz
				Mac_143V350038786_L02_B5GMACjlkuRABQA-66_2.fq.gz
				Mac_143V350038786_L02_B5GMACjlkuRABQA-67_1.fq.gz
				Mac_143V350038786_L02_B5GMACjlkuRABQA-67_2.fq.gz
				Mac_143V350038786_L02_B5GMACjlkuRABQA-68_1.fq.gz
				Mac_143V350038786_L02_B5GMACjlkuRABQA-68_2.fq.gz
				Mac_143V350038786_L02_B5GMACjlkuRABQA-69_1.fq.gz
				Mac_143V350038786_L02_B5GMACjlkuRABQA-69_2.fq.gz
				Mac_143V350038786_L02_B5GMACjlkuRABQA-70_1.fq.gz
				Mac_143V350038786_L02_B5GMACjlkuRABQA-70_2.fq.gz
				Mac_143V350038786_L02_B5GMACjlkuRABQA-71_1.fq.gz
				Mac_143V350038786_L02_B5GMACjlkuRABQA-71_2.fq.gz
				Mac_143V350038786_L02_B5GMACjlkuRABQA-72_1.fq.gz
				Mac_143V350038786_L02_B5GMACjlkuRABQA-72_2.fq.gz
				Mac_143V350038786_L02_B5GMACjlkuRABQA-65_1.fq.gz
				Mac_143V350038786_L02_B5GMACjlkuRABQA-65_2.fq.gz
Mac_163	1082002	M. integrifolia	SAMN38356321	Mac_163V350038634_L02_B5GMACjlkuRACKA-68_1.fq.gz
				Mac_163V350038634_L02_B5GMACjlkuRACKA-68_2.fq.gz
				Mac_163V350038634_L02_B5GMACjlkuRACKA-69_1.fq.gz
				Mac_163V350038634_L02_B5GMACjlkuRACKA-69_2.fq.gz
				Mac_163V350038634_L02_B5GMACjlkuRACKA-70_1.fq.gz
				Mac_163V350038634_L02_B5GMACjlkuRACKA-70_2.fq.gz
				Mac_163V350038634_L02_B5GMACjlkuRACKA-71_1.fq.gz
				Mac_163V350038634_L02_B5GMACjlkuRACKA-71_2.fq.gz
				Mac_163V350038634_L02_B5GMACjlkuRACKA-72_1.fq.gz
				Mac_163V350038634_L02_B5GMACjlkuRACKA-72_2.fq.gz
				Mac_163V350038634_L02_B5GMACjlkuRACKA-65_1.fq.gz
				Mac_163V350038634_L02_B5GMACjlkuRACKA-65_2.fq.gz
				Mac_163V350038634_L02_B5GMACjlkuRACKA-66_1.fq.gz
				Mac_163V350038634_L02_B5GMACjlkuRACKA-66_2.fq.gz
				Mac_163V350038634_L02_B5GMACjlkuRACKA-67_1.fq.gz
				Mac_163V350038634_L02_B5GMACjlkuRACKA-67_2.fq.gz
Mac_171	1025004	M. integrifolia	SAMN38356322	Mac_171V350033587_L01_B5GMACjlkuRACSA-44_1.fq.gz
				Mac_171V350033587_L01_B5GMACjlkuRACSA-44_2.fq.gz
				Mac_171V350033587_L01_B5GMACjlkuRACSA-45_1.fq.gz
				Mac_171V350033587_L01_B5GMACjlkuRACSA-45_2.fq.gz
				Mac_171V350033587_L01_B5GMACjlkuRACSA-46_1.fq.gz
				Mac_171V350033587_L01_B5GMACjlkuRACSA-46_2.fq.gz
				Mac_171V350033587_L01_B5GMACjlkuRACSA-47_1.fq.gz
				Mac_171V350033587_L01_B5GMACjlkuRACSA-47_2.fq.gz
				Mac_171V350033587_L01_B5GMACjlkuRACSA-48_1.fq.gz
				Mac_171V350033587_L01_B5GMACjlkuRACSA-48_2.fq.gz
				Mac_171V350033587_L01_B5GMACjlkuRACSA-41_1.fq.gz
				Mac_171V350033587_L01_B5GMACjlkuRACSA-41_2.fq.gz
				Mac_171V350033587_L01_B5GMACjlkuRACSA-42_1.fq.gz
				Mac_171V350033587_L01_B5GMACjlkuRACSA-42_2.fq.gz
				Mac_171V350033587_L01_B5GMACjlkuRACSA-43_1.fq.gz
				Mac_171V350033587_L01_B5GMACjlkuRACSA-43_2.fq.gz
Mac_174	1038003	M. tetraphylla	SAMN38356323	Mac_174V350038786_L04_B5GMACjlkuRACVA-83_2.fq.gz
				Mac_174V350038786_L04_B5GMACjlkuRACVA-84_1.fq.gz
				Mac_174V350038786_L04_B5GMACjlkuRACVA-84_2.fq.gz
				Mac_174V350038786_L04_B5GMACjlkuRACVA-85_1.fq.gz
				Mac_174V350038786_L04_B5GMACjlkuRACVA-85_2.fq.gz
				Mac_174V350038786_L04_B5GMACjlkuRACVA-86_1.fq.gz
				Mac_174V350038786_L04_B5GMACjlkuRACVA-86_2.fq.gz
				Mac_174V350038786_L04_B5GMACjlkuRACVA-87_1.fq.gz
				Mac_174V350038786_L04_B5GMACjlkuRACVA-87_2.fq.gz
				Mac_174V350038786_L04_B5GMACjlkuRACVA-88_1.fq.gz
				Mac_174V350038786_L04_B5GMACjlkuRACVA-88_2.fq.gz
				Mac_174V350038786_L04_B5GMACjlkuRACVA-81_1.fq.gz
				Mac_174V350038786_L04_B5GMACjlkuRACVA-81_2.fq.gz
				Mac_174V350038786_L04_B5GMACjlkuRACVA-82_1.fq.gz
				Mac_174V350038786_L04_B5GMACjlkuRACVA-82_2.fq.gz
				Mac_174V350038786_L04_B5GMACjlkuRACVA-83_1.fq.gz
Mac_184	1086001	M. tetraphylla	SAMN38356324	Mac_184V350039262_L03_B5GMACjlkuRADFA-84_2.fq.gz
				Mac_184V350039262_L03_B5GMACjlkuRADFA-85_1.fq.gz
				Mac_184V350039262_L03_B5GMACjlkuRADFA-85_2.fq.gz
				Mac_184V350039262_L03_B5GMACjlkuRADFA-86_1.fq.gz
				Mac_184V350039262_L03_B5GMACjlkuRADFA-86_2.fq.gz
				Mac_184V350039262_L03_B5GMACjlkuRADFA-87_1.fq.gz
				Mac_184V350039262_L03_B5GMACjlkuRADFA-87_2.fq.gz
				Mac_184V350039262_L03_B5GMACjlkuRADFA-88_1.fq.gz
				Mac_184V350039262_L03_B5GMACjlkuRADFA-88_2.fq.gz
				Mac_184V350039262_L03_B5GMACjlkuRADFA-81_1.fq.gz
				Mac_184V350039262_L03_B5GMACjlkuRADFA-81_2.fq.gz
				Mac_184V350039262_L03_B5GMACjlkuRADFA-82_1.fq.gz
				Mac_184V350039262_L03_B5GMACjlkuRADFA-82_2.fq.gz
				Mac_184V350039262_L03_B5GMACjlkuRADFA-83_1.fq.gz
				Mac_184V350039262_L03_B5GMACjlkuRADFA-83_2.fq.gz
				Mac_184V350039262_L03_B5GMACjlkuRADFA-84_1.fq.gz
Mac_189	1090002	M. integrifolia	SAMN38356325	Mac_189V350039262_L04_B5GMACjlkuRADKA-83_2.fq.gz
				Mac_189V350039262_L04_B5GMACjlkuRADKA-84_1.fq.gz
				Mac_189V350039262_L04_B5GMACjlkuRADKA-84_2.fq.gz
				Mac_189V350039262_L04_B5GMACjlkuRADKA-85_1.fq.gz
				Mac_189V350039262_L04_B5GMACjlkuRADKA-85_2.fq.gz
				Mac_189V350039262_L04_B5GMACjlkuRADKA-86_1.fq.gz
				Mac_189V350039262_L04_B5GMACjlkuRADKA-86_2.fq.gz
				Mac_189V350039262_L04_B5GMACjlkuRADKA-87_1.fq.gz
				Mac_189V350039262_L04_B5GMACjlkuRADKA-87_2.fq.gz
				Mac_189V350039262_L04_B5GMACjlkuRADKA-88_1.fq.gz
				Mac_189V350039262_L04_B5GMACjlkuRADKA-88_2.fq.gz
				Mac_189V350039262_L04_B5GMACjlkuRADKA-81_1.fq.gz
				Mac_189V350039262_L04_B5GMACjlkuRADKA-81_2.fq.gz
				Mac_189V350039262_L04_B5GMACjlkuRADKA-82_1.fq.gz
				Mac_189V350039262_L04_B5GMACjlkuRADKA-82_2.fq.gz
				Mac_189V350039262_L04_B5GMACjlkuRADKA-83_1.fq.gz
Mac_199	1037001	M. tetraphylla	SAMN38356326	Mac_199V350038634_L04_B5GMACjlkuRADUA-84_2.fq.gz
				Mac_199V350038634_L04_B5GMACjlkuRADUA-85_1.fq.gz
				Mac_199V350038634_L04_B5GMACjlkuRADUA-85_2.fq.gz
				Mac_199V350038634_L04_B5GMACjlkuRADUA-86_1.fq.gz
				Mac_199V350038634_L04_B5GMACjlkuRADUA-86_2.fq.gz
				Mac_199V350038634_L04_B5GMACjlkuRADUA-87_1.fq.gz
				Mac_199V350038634_L04_B5GMACjlkuRADUA-87_2.fq.gz
				Mac_199V350038634_L04_B5GMACjlkuRADUA-88_1.fq.gz
				Mac_199V350038634_L04_B5GMACjlkuRADUA-88_2.fq.gz
				Mac_199V350038634_L04_B5GMACjlkuRADUA-81_1.fq.gz
				Mac_199V350038634_L04_B5GMACjlkuRADUA-81_2.fq.gz
				Mac_199V350038634_L04_B5GMACjlkuRADUA-82_1.fq.gz
				Mac_199V350038634_L04_B5GMACjlkuRADUA-82_2.fq.gz
				Mac_199V350038634_L04_B5GMACjlkuRADUA-83_1.fq.gz
				Mac_199V350038634_L04_B5GMACjlkuRADUA-83_2.fq.gz
				Mac_199V350038634_L04_B5GMACjlkuRADUA-84_1.fq.gz
Mac_201	MJ 2/34 A	M. jansenii	SAMN38356327	Mac_201V350061837_L01_PLAlzasR160888-512_1.fq.gz
				Mac_201V350061837_L01_PLAlzasR160888-512_2.fq.gz
				Mac_201V350061837_L01_PLAlzasR160888-509_1.fq.gz
				Mac_201V350061837_L01_PLAlzasR160888-509_2.fq.gz
				Mac_201V350061837_L01_PLAlzasR160888-510_1.fq.gz
				Mac_201V350061837_L01_PLAlzasR160888-510_2.fq.gz
				Mac_201V350061837_L01_PLAlzasR160888-511_1.fq.gz
				Mac_201V350061837_L01_PLAlzasR160888-511_2.fq.gz
Mac_210	MJ 2/38A	M. jansenii	SAMN38356328	Mac_210V350083775_L02_PLAlzasR160897-513_1.fq.gz
				Mac_210V350083775_L02_PLAlzasR160897-513_2.fq.gz
				Mac_210V350083775_L02_PLAlzasR160897-514_1.fq.gz
				Mac_210V350083775_L02_PLAlzasR160897-514_2.fq.gz
				Mac_210V350083775_L02_PLAlzasR160897-515_1.fq.gz
				Mac_210V350083775_L02_PLAlzasR160897-515_2.fq.gz
				Mac_210V350083775_L02_PLAlzasR160897-516_1.fq.gz
				Mac_210V350083775_L02_PLAlzasR160897-516_2.fq.gz
				Mac_210V350083775_L03_PLAlzasR160897-513_1.fq.gz
				Mac_210V350083775_L03_PLAlzasR160897-513_2.fq.gz
				Mac_210V350083775_L03_PLAlzasR160897-514_1.fq.gz
				Mac_210V350083775_L03_PLAlzasR160897-514_2.fq.gz
				Mac_210V350083775_L03_PLAlzasR160897-515_1.fq.gz
				Mac_210V350083775_L03_PLAlzasR160897-515_2.fq.gz
				Mac_210V350083775_L03_PLAlzasR160897-516_1.fq.gz
				Mac_210V350083775_L03_PLAlzasR160897-516_2.fq.gz
				Mac_210V350061837_L04_PLAlzasR160897-513_1.fq.gz
				Mac_210V350061837_L04_PLAlzasR160897-513_2.fq.gz
				Mac_210V350061837_L04_PLAlzasR160897-514_1.fq.gz
				Mac_210V350061837_L04_PLAlzasR160897-514_2.fq.gz
				Mac_210V350061837_L04_PLAlzasR160897-515_1.fq.gz
				Mac_210V350061837_L04_PLAlzasR160897-515_2.fq.gz
				Mac_210V350061837_L04_PLAlzasR160897-516_1.fq.gz
				Mac_210V350061837_L04_PLAlzasR160897-516_2.fq.gz
Mac_212	MJ 2/21 B	M. jansenii	SAMN38356329	Mac_212V350061837_L03_PLAlzasR160899-524_1.fq.gz
				Mac_212V350061837_L03_PLAlzasR160899-524_2.fq.gz
				Mac_212V350083775_L02_PLAlzasR160899-521_1.fq.gz
				Mac_212V350083775_L02_PLAlzasR160899-521_2.fq.gz
				Mac_212V350083775_L02_PLAlzasR160899-522_1.fq.gz
				Mac_212V350083775_L02_PLAlzasR160899-522_2.fq.gz
				Mac_212V350083775_L02_PLAlzasR160899-523_1.fq.gz
				Mac_212V350083775_L02_PLAlzasR160899-523_2.fq.gz
				Mac_212V350083775_L02_PLAlzasR160899-524_1.fq.gz
				Mac_212V350083775_L02_PLAlzasR160899-524_2.fq.gz
				Mac_212V350083775_L03_PLAlzasR160899-521_1.fq.gz
				Mac_212V350083775_L03_PLAlzasR160899-521_2.fq.gz
				Mac_212V350083775_L03_PLAlzasR160899-522_1.fq.gz
				Mac_212V350083775_L03_PLAlzasR160899-522_2.fq.gz
				Mac_212V350083775_L03_PLAlzasR160899-523_1.fq.gz
				Mac_212V350083775_L03_PLAlzasR160899-523_2.fq.gz
				Mac_212V350083775_L03_PLAlzasR160899-524_1.fq.gz
				Mac_212V350083775_L03_PLAlzasR160899-524_2.fq.gz
				Mac_212V350061837_L03_PLAlzasR160899-521_1.fq.gz
				Mac_212V350061837_L03_PLAlzasR160899-521_2.fq.gz
				Mac_212V350061837_L03_PLAlzasR160899-522_1.fq.gz
				Mac_212V350061837_L03_PLAlzasR160899-522_2.fq.gz
				Mac_212V350061837_L03_PLAlzasR160899-523_1.fq.gz
				Mac_212V350061837_L03_PLAlzasR160899-523_2.fq.gz
Mac_214	MJ 2/36	M. jansenii	SAMN38356330	Mac_214V350061837_L04_PLAlzasR160901-531_2.fq.gz
				Mac_214V350061837_L04_PLAlzasR160901-532_1.fq.gz
				Mac_214V350061837_L04_PLAlzasR160901-532_2.fq.gz
				Mac_214V350061837_L04_PLAlzasR160901-529_1.fq.gz
				Mac_214V350061837_L04_PLAlzasR160901-529_2.fq.gz
				Mac_214V350061837_L04_PLAlzasR160901-530_1.fq.gz
				Mac_214V350061837_L04_PLAlzasR160901-530_2.fq.gz
				Mac_214V350061837_L04_PLAlzasR160901-531_1.fq.gz
Mac_215	MJ 2/40	M. jansenii	SAMN38356331	Mac_215V350061994_L01_PLAlzasR160902-543_2.fq.gz
				Mac_215V350061994_L01_PLAlzasR160902-544_1.fq.gz
				Mac_215V350061994_L01_PLAlzasR160902-544_2.fq.gz
				Mac_215V350083775_L02_PLAlzasR160902-541_1.fq.gz
				Mac_215V350083775_L02_PLAlzasR160902-541_2.fq.gz
				Mac_215V350083775_L02_PLAlzasR160902-542_1.fq.gz
				Mac_215V350083775_L02_PLAlzasR160902-542_2.fq.gz
				Mac_215V350083775_L02_PLAlzasR160902-543_1.fq.gz
				Mac_215V350083775_L02_PLAlzasR160902-543_2.fq.gz
				Mac_215V350083775_L02_PLAlzasR160902-544_1.fq.gz
				Mac_215V350083775_L02_PLAlzasR160902-544_2.fq.gz
				Mac_215V350083775_L03_PLAlzasR160902-541_1.fq.gz
				Mac_215V350083775_L03_PLAlzasR160902-541_2.fq.gz
				Mac_215V350083775_L03_PLAlzasR160902-542_1.fq.gz
				Mac_215V350083775_L03_PLAlzasR160902-542_2.fq.gz
				Mac_215V350083775_L03_PLAlzasR160902-543_1.fq.gz
				Mac_215V350083775_L03_PLAlzasR160902-543_2.fq.gz
				Mac_215V350083775_L03_PLAlzasR160902-544_1.fq.gz
				Mac_215V350083775_L03_PLAlzasR160902-544_2.fq.gz
				Mac_215V350061994_L01_PLAlzasR160902-541_1.fq.gz
				Mac_215V350061994_L01_PLAlzasR160902-541_2.fq.gz
				Mac_215V350061994_L01_PLAlzasR160902-542_1.fq.gz
				Mac_215V350061994_L01_PLAlzasR160902-542_2.fq.gz
				Mac_215V350061994_L01_PLAlzasR160902-543_1.fq.gz
Mac_216	MJ 2/31	M. jansenii	SAMN38356332	Mac_216V350061994_L01_PLAlzasR160903-546_1.fq.gz
				Mac_216V350061994_L01_PLAlzasR160903-546_2.fq.gz
				Mac_216V350061994_L01_PLAlzasR160903-547_1.fq.gz
				Mac_216V350061994_L01_PLAlzasR160903-547_2.fq.gz
				Mac_216V350061994_L01_PLAlzasR160903-548_1.fq.gz
				Mac_216V350061994_L01_PLAlzasR160903-548_2.fq.gz
				Mac_216V350061994_L01_PLAlzasR160903-545_1.fq.gz
				Mac_216V350061994_L01_PLAlzasR160903-545_2.fq.gz
Mac_217	MJ 2/29	M. jansenii	SAMN38356333	Mac_217V350061994_L01_PLAlzasR160904-511_1.fq.gz
				Mac_217V350061994_L01_PLAlzasR160904-511_2.fq.gz
				Mac_217V350061994_L01_PLAlzasR160904-512_1.fq.gz
				Mac_217V350061994_L01_PLAlzasR160904-512_2.fq.gz
				Mac_217V350061994_L01_PLAlzasR160904-509_1.fq.gz
				Mac_217V350061994_L01_PLAlzasR160904-509_2.fq.gz
				Mac_217V350061994_L01_PLAlzasR160904-510_1.fq.gz
				Mac_217V350061994_L01_PLAlzasR160904-510_2.fq.gz
Mac_218	MJ 2/12	M. jansenii	SAMN38356334	Mac_218V350073882_L01_PLAlzasR160905-516_1.fq.gz
				Mac_218V350073882_L01_PLAlzasR160905-516_2.fq.gz
				Mac_218V350073882_L01_PLAlzasR160905-513_1.fq.gz
				Mac_218V350073882_L01_PLAlzasR160905-513_2.fq.gz
				Mac_218V350073882_L01_PLAlzasR160905-514_1.fq.gz
				Mac_218V350073882_L01_PLAlzasR160905-514_2.fq.gz
				Mac_218V350073882_L01_PLAlzasR160905-515_1.fq.gz
				Mac_218V350073882_L01_PLAlzasR160905-515_2.fq.gz
Mac_225	1161004	M. jansenii	SAMN38356335	Mac_225V350073882_L02_PLAlzasR160912-510_1.fq.gz
				Mac_225V350073882_L02_PLAlzasR160912-510_2.fq.gz
				Mac_225V350073882_L02_PLAlzasR160912-511_1.fq.gz
				Mac_225V350073882_L02_PLAlzasR160912-511_2.fq.gz
				Mac_225V350073882_L02_PLAlzasR160912-512_1.fq.gz
				Mac_225V350073882_L02_PLAlzasR160912-512_2.fq.gz
				Mac_225V350083775_L02_PLAlzasR160912-509_1.fq.gz
				Mac_225V350083775_L02_PLAlzasR160912-509_2.fq.gz
				Mac_225V350083775_L02_PLAlzasR160912-510_1.fq.gz
				Mac_225V350083775_L02_PLAlzasR160912-510_2.fq.gz
				Mac_225V350083775_L02_PLAlzasR160912-511_1.fq.gz
				Mac_225V350083775_L02_PLAlzasR160912-511_2.fq.gz
				Mac_225V350083775_L02_PLAlzasR160912-512_1.fq.gz
				Mac_225V350083775_L02_PLAlzasR160912-512_2.fq.gz
				Mac_225V350083775_L03_PLAlzasR160912-509_1.fq.gz
				Mac_225V350083775_L03_PLAlzasR160912-509_2.fq.gz
				Mac_225V350083775_L03_PLAlzasR160912-510_1.fq.gz
				Mac_225V350083775_L03_PLAlzasR160912-510_2.fq.gz
				Mac_225V350083775_L03_PLAlzasR160912-511_1.fq.gz
				Mac_225V350083775_L03_PLAlzasR160912-511_2.fq.gz
				Mac_225V350083775_L03_PLAlzasR160912-512_1.fq.gz
				Mac_225V350083775_L03_PLAlzasR160912-512_2.fq.gz
				Mac_225V350073882_L02_PLAlzasR160912-509_1.fq.gz
				Mac_225V350073882_L02_PLAlzasR160912-509_2.fq.gz
Mac_227	1081001	M. tetraphylla	SAMN38356336	Mac_227V350073882_L03_PLAlzasR160914-518_2.fq.gz
				Mac_227V350073882_L03_PLAlzasR160914-519_1.fq.gz
				Mac_227V350073882_L03_PLAlzasR160914-519_2.fq.gz
				Mac_227V350073882_L03_PLAlzasR160914-520_1.fq.gz
				Mac_227V350073882_L03_PLAlzasR160914-520_2.fq.gz
				Mac_227V350073882_L03_PLAlzasR160914-517_1.fq.gz
				Mac_227V350073882_L03_PLAlzasR160914-517_2.fq.gz
				Mac_227V350073882_L03_PLAlzasR160914-518_1.fq.gz
Mac_228	1060001	M. integrifolia	SAMN38356337	Mac_228V350073882_L03_PLAlzasR160915-524_2.fq.gz
				Mac_228V350073882_L03_PLAlzasR160915-521_1.fq.gz
				Mac_228V350073882_L03_PLAlzasR160915-521_2.fq.gz
				Mac_228V350073882_L03_PLAlzasR160915-522_1.fq.gz
				Mac_228V350073882_L03_PLAlzasR160915-522_2.fq.gz
				Mac_228V350073882_L03_PLAlzasR160915-523_1.fq.gz
				Mac_228V350073882_L03_PLAlzasR160915-523_2.fq.gz
				Mac_228V350073882_L03_PLAlzasR160915-524_1.fq.gz
Mac_229	1027002	M. integrifolia	SAMN38356338	Mac_229V350073882_L04_PLAlzasR160916-525_2.fq.gz
				Mac_229V350073882_L04_PLAlzasR160916-526_1.fq.gz
				Mac_229V350073882_L04_PLAlzasR160916-526_2.fq.gz
				Mac_229V350073882_L04_PLAlzasR160916-527_1.fq.gz
				Mac_229V350073882_L04_PLAlzasR160916-527_2.fq.gz
				Mac_229V350073882_L04_PLAlzasR160916-528_1.fq.gz
				Mac_229V350073882_L04_PLAlzasR160916-528_2.fq.gz
				Mac_229V350073882_L04_PLAlzasR160916-525_1.fq.gz
Mac_231	1001004	M. integrifolia	SAMN38356339	Mac_231V350073882_L04_PLAlzasR160918-544_1.fq.gz
				Mac_231V350073882_L04_PLAlzasR160918-544_2.fq.gz
				Mac_231V350073882_L04_PLAlzasR160918-541_1.fq.gz
				Mac_231V350073882_L04_PLAlzasR160918-541_2.fq.gz
				Mac_231V350073882_L04_PLAlzasR160918-542_1.fq.gz
				Mac_231V350073882_L04_PLAlzasR160918-542_2.fq.gz
				Mac_231V350073882_L04_PLAlzasR160918-543_1.fq.gz
				Mac_231V350073882_L04_PLAlzasR160918-543_2.fq.gz
Mac_232	1090004	M. integrifolia	SAMN38356340	Mac_232V350074492_L01_PLAlzasR160919-547_2.fq.gz
				Mac_232V350074492_L01_PLAlzasR160919-548_1.fq.gz
				Mac_232V350074492_L01_PLAlzasR160919-548_2.fq.gz
				Mac_232V350074492_L01_PLAlzasR160919-545_1.fq.gz
				Mac_232V350074492_L01_PLAlzasR160919-545_2.fq.gz
				Mac_232V350074492_L01_PLAlzasR160919-546_1.fq.gz
				Mac_232V350074492_L01_PLAlzasR160919-546_2.fq.gz
				Mac_232V350074492_L01_PLAlzasR160919-547_1.fq.gz
Mac_233	1099003	M. tetraphylla	SAMN38356341	Mac_233V350074492_L01_PLAlzasR160920-512_2.fq.gz
				Mac_233V350074492_L01_PLAlzasR160920-509_1.fq.gz
				Mac_233V350074492_L01_PLAlzasR160920-509_2.fq.gz
				Mac_233V350074492_L01_PLAlzasR160920-510_1.fq.gz
				Mac_233V350074492_L01_PLAlzasR160920-510_2.fq.gz
				Mac_233V350074492_L01_PLAlzasR160920-511_1.fq.gz
				Mac_233V350074492_L01_PLAlzasR160920-511_2.fq.gz
				Mac_233V350074492_L01_PLAlzasR160920-512_1.fq.gz
Mac_235	1023005	M. integrifolia	SAMN38356342	Mac_235V350063715_L03_PLAlzasR160922-518_1.fq.gz
				Mac_235V350063715_L03_PLAlzasR160922-518_2.fq.gz
				Mac_235V350063715_L03_PLAlzasR160922-519_1.fq.gz
				Mac_235V350063715_L03_PLAlzasR160922-519_2.fq.gz
				Mac_235V350063715_L03_PLAlzasR160922-520_1.fq.gz
				Mac_235V350063715_L03_PLAlzasR160922-520_2.fq.gz
				Mac_235V350063715_L04_PLAlzasR160922-517_1.fq.gz
				Mac_235V350063715_L04_PLAlzasR160922-517_2.fq.gz
				Mac_235V350063715_L04_PLAlzasR160922-518_1.fq.gz
				Mac_235V350063715_L04_PLAlzasR160922-518_2.fq.gz
				Mac_235V350063715_L04_PLAlzasR160922-519_1.fq.gz
				Mac_235V350063715_L04_PLAlzasR160922-519_2.fq.gz
				Mac_235V350063715_L04_PLAlzasR160922-520_1.fq.gz
				Mac_235V350063715_L04_PLAlzasR160922-520_2.fq.gz
				Mac_235V350063638_L03_PLAlzasR160922-517_1.fq.gz
				Mac_235V350063638_L03_PLAlzasR160922-517_2.fq.gz
				Mac_235V350063638_L03_PLAlzasR160922-518_1.fq.gz
				Mac_235V350063638_L03_PLAlzasR160922-518_2.fq.gz
				Mac_235V350063638_L03_PLAlzasR160922-519_1.fq.gz
				Mac_235V350063638_L03_PLAlzasR160922-519_2.fq.gz
				Mac_235V350063638_L03_PLAlzasR160922-520_1.fq.gz
				Mac_235V350063638_L03_PLAlzasR160922-520_2.fq.gz
				Mac_235V350063715_L03_PLAlzasR160922-517_1.fq.gz
				Mac_235V350063715_L03_PLAlzasR160922-517_2.fq.gz
Mac_236	1100001	M. tetraphylla	SAMN38356343	Mac_236V350074550_L01_PLAlzasR160923-524_1.fq.gz
				Mac_236V350074550_L01_PLAlzasR160923-524_2.fq.gz
				Mac_236V350074550_L01_PLAlzasR160923-521_1.fq.gz
				Mac_236V350074550_L01_PLAlzasR160923-521_2.fq.gz
				Mac_236V350074550_L01_PLAlzasR160923-522_1.fq.gz
				Mac_236V350074550_L01_PLAlzasR160923-522_2.fq.gz
				Mac_236V350074550_L01_PLAlzasR160923-523_1.fq.gz
				Mac_236V350074550_L01_PLAlzasR160923-523_2.fq.gz
Mac_238	1084002	M. tetraphylla	SAMN38356344	Mac_238V350054052_L04_PLAlzasR165290-532_2.fq.gz
				Mac_238V350054052_L04_PLAlzasR165290-529_1.fq.gz
				Mac_238V350054052_L04_PLAlzasR165290-529_2.fq.gz
				Mac_238V350054052_L04_PLAlzasR165290-530_1.fq.gz
				Mac_238V350054052_L04_PLAlzasR165290-530_2.fq.gz
				Mac_238V350054052_L04_PLAlzasR165290-531_1.fq.gz
				Mac_238V350054052_L04_PLAlzasR165290-531_2.fq.gz
				Mac_238V350054052_L04_PLAlzasR165290-532_1.fq.gz
Mac_239	1015005	Wild macadamia tree of uncertain species	SAMN38356345	Mac_239V350074492_L02_PLAlzasR160926-541_1.fq.gz
				Mac_239V350074492_L02_PLAlzasR160926-541_2.fq.gz
				Mac_239V350074492_L02_PLAlzasR160926-542_1.fq.gz
				Mac_239V350074492_L02_PLAlzasR160926-542_2.fq.gz
				Mac_239V350074492_L02_PLAlzasR160926-543_1.fq.gz
				Mac_239V350074492_L02_PLAlzasR160926-543_2.fq.gz
				Mac_239V350074492_L02_PLAlzasR160926-544_1.fq.gz
				Mac_239V350074492_L02_PLAlzasR160926-544_2.fq.gz
Mac_241	1027004	M. integrifolia	SAMN38356346	Mac_241V350074492_L02_PLAlzasR160928-511_2.fq.gz
				Mac_241V350074492_L02_PLAlzasR160928-512_1.fq.gz
				Mac_241V350074492_L02_PLAlzasR160928-512_2.fq.gz
				Mac_241V350074492_L02_PLAlzasR160928-509_1.fq.gz
				Mac_241V350074492_L02_PLAlzasR160928-509_2.fq.gz
				Mac_241V350074492_L02_PLAlzasR160928-510_1.fq.gz
				Mac_241V350074492_L02_PLAlzasR160928-510_2.fq.gz
				Mac_241V350074492_L02_PLAlzasR160928-511_1.fq.gz
Mac_242	1039003	M. tetraphylla	SAMN38356347	Mac_242V350074492_L03_PLAlzasR160929-516_2.fq.gz
				Mac_242V350074492_L03_PLAlzasR160929-513_1.fq.gz
				Mac_242V350074492_L03_PLAlzasR160929-513_2.fq.gz
				Mac_242V350074492_L03_PLAlzasR160929-514_1.fq.gz
				Mac_242V350074492_L03_PLAlzasR160929-514_2.fq.gz
				Mac_242V350074492_L03_PLAlzasR160929-515_1.fq.gz
				Mac_242V350074492_L03_PLAlzasR160929-515_2.fq.gz
				Mac_242V350074492_L03_PLAlzasR160929-516_1.fq.gz
Mac_244	1096001	M. tetraphylla	SAMN38356348	Mac_244V350074492_L03_PLAlzasR160931-524_2.fq.gz
				Mac_244V350074492_L03_PLAlzasR160931-521_1.fq.gz
				Mac_244V350074492_L03_PLAlzasR160931-521_2.fq.gz
				Mac_244V350074492_L03_PLAlzasR160931-522_1.fq.gz
				Mac_244V350074492_L03_PLAlzasR160931-522_2.fq.gz
				Mac_244V350074492_L03_PLAlzasR160931-523_1.fq.gz
				Mac_244V350074492_L03_PLAlzasR160931-523_2.fq.gz
				Mac_244V350074492_L03_PLAlzasR160931-524_1.fq.gz
Mac_246	1021006	M. integrifolia	SAMN38356349	Mac_246V350074492_L04_PLAlzasR160933-532_2.fq.gz
				Mac_246V350074492_L04_PLAlzasR160933-529_1.fq.gz
				Mac_246V350074492_L04_PLAlzasR160933-529_2.fq.gz
				Mac_246V350074492_L04_PLAlzasR160933-530_1.fq.gz
				Mac_246V350074492_L04_PLAlzasR160933-530_2.fq.gz
				Mac_246V350074492_L04_PLAlzasR160933-531_1.fq.gz
				Mac_246V350074492_L04_PLAlzasR160933-531_2.fq.gz
				Mac_246V350074492_L04_PLAlzasR160933-532_1.fq.gz
Mac_247	1093003	M. tetraphylla	SAMN38356350	Mac_247V350074492_L04_PLAlzasR160934-544_1.fq.gz
				Mac_247V350074492_L04_PLAlzasR160934-544_2.fq.gz
				Mac_247V350074492_L04_PLAlzasR160934-541_1.fq.gz
				Mac_247V350074492_L04_PLAlzasR160934-541_2.fq.gz
				Mac_247V350074492_L04_PLAlzasR160934-542_1.fq.gz
				Mac_247V350074492_L04_PLAlzasR160934-542_2.fq.gz
				Mac_247V350074492_L04_PLAlzasR160934-543_1.fq.gz
				Mac_247V350074492_L04_PLAlzasR160934-543_2.fq.gz
Mac_248	1057001	M. integrifolia	SAMN38356351	Mac_248V350074550_L01_PLAlzasR160935-548_2.fq.gz
				Mac_248V350074550_L01_PLAlzasR160935-545_1.fq.gz
				Mac_248V350074550_L01_PLAlzasR160935-545_2.fq.gz
				Mac_248V350074550_L01_PLAlzasR160935-546_1.fq.gz
				Mac_248V350074550_L01_PLAlzasR160935-546_2.fq.gz
				Mac_248V350074550_L01_PLAlzasR160935-547_1.fq.gz
				Mac_248V350074550_L01_PLAlzasR160935-547_2.fq.gz
				Mac_248V350074550_L01_PLAlzasR160935-548_1.fq.gz
Mac_250	1020001	M. integrifolia	SAMN38356352	Mac_250V350074550_L02_PLAlzasR160937-523_2.fq.gz
				Mac_250V350074550_L02_PLAlzasR160937-524_1.fq.gz
				Mac_250V350074550_L02_PLAlzasR160937-524_2.fq.gz
				Mac_250V350074550_L02_PLAlzasR160937-521_1.fq.gz
				Mac_250V350074550_L02_PLAlzasR160937-521_2.fq.gz
				Mac_250V350074550_L02_PLAlzasR160937-522_1.fq.gz
				Mac_250V350074550_L02_PLAlzasR160937-522_2.fq.gz
				Mac_250V350074550_L02_PLAlzasR160937-523_1.fq.gz
Mac_251	1003001	M. integrifolia	SAMN38356353	Mac_251V350074550_L02_PLAlzasR160938-528_1.fq.gz
				Mac_251V350074550_L02_PLAlzasR160938-528_2.fq.gz
				Mac_251V350074550_L02_PLAlzasR160938-525_1.fq.gz
				Mac_251V350074550_L02_PLAlzasR160938-525_2.fq.gz
				Mac_251V350074550_L02_PLAlzasR160938-526_1.fq.gz
				Mac_251V350074550_L02_PLAlzasR160938-526_2.fq.gz
				Mac_251V350074550_L02_PLAlzasR160938-527_1.fq.gz
				Mac_251V350074550_L02_PLAlzasR160938-527_2.fq.gz
Mac_257	1028002	M. integrifolia	SAMN38356354	Mac_257V350083217_L02_PLAlzasR160944-517_2.fq.gz
				Mac_257V350083217_L02_PLAlzasR160944-518_1.fq.gz
				Mac_257V350083217_L02_PLAlzasR160944-518_2.fq.gz
				Mac_257V350083217_L02_PLAlzasR160944-519_1.fq.gz
				Mac_257V350083217_L02_PLAlzasR160944-519_2.fq.gz
				Mac_257V350083217_L02_PLAlzasR160944-520_1.fq.gz
				Mac_257V350083217_L02_PLAlzasR160944-520_2.fq.gz
				Mac_257V350074550_L04_PLAlzasR160944-517_1.fq.gz
				Mac_257V350074550_L04_PLAlzasR160944-517_2.fq.gz
				Mac_257V350074550_L04_PLAlzasR160944-518_1.fq.gz
				Mac_257V350074550_L04_PLAlzasR160944-518_2.fq.gz
				Mac_257V350074550_L04_PLAlzasR160944-519_1.fq.gz
				Mac_257V350074550_L04_PLAlzasR160944-519_2.fq.gz
				Mac_257V350074550_L04_PLAlzasR160944-520_1.fq.gz
				Mac_257V350074550_L04_PLAlzasR160944-520_2.fq.gz
				Mac_257V350083217_L02_PLAlzasR160944-517_1.fq.gz
Mac_258	1060002	M. integrifolia	SAMN38356355	Mac_258V350063715_L02_PLAlzasR160945-524_1.fq.gz
				Mac_258V350063715_L02_PLAlzasR160945-524_2.fq.gz
				Mac_258V350063715_L02_PLAlzasR160945-521_1.fq.gz
				Mac_258V350063715_L02_PLAlzasR160945-521_2.fq.gz
				Mac_258V350063715_L02_PLAlzasR160945-522_1.fq.gz
				Mac_258V350063715_L02_PLAlzasR160945-522_2.fq.gz
				Mac_258V350063715_L02_PLAlzasR160945-523_1.fq.gz
				Mac_258V350063715_L02_PLAlzasR160945-523_2.fq.gz
Mac_259	1160004	M. tetraphylla	SAMN38356356	Mac_259V350063715_L03_PLAlzasR160946-525_1.fq.gz
				Mac_259V350063715_L03_PLAlzasR160946-525_2.fq.gz
				Mac_259V350063715_L03_PLAlzasR160946-526_1.fq.gz
				Mac_259V350063715_L03_PLAlzasR160946-526_2.fq.gz
				Mac_259V350063715_L03_PLAlzasR160946-527_1.fq.gz
				Mac_259V350063715_L03_PLAlzasR160946-527_2.fq.gz
				Mac_259V350063715_L03_PLAlzasR160946-528_1.fq.gz
				Mac_259V350063715_L03_PLAlzasR160946-528_2.fq.gz
				Mac_259V350063715_L04_PLAlzasR160946-525_1.fq.gz
				Mac_259V350063715_L04_PLAlzasR160946-525_2.fq.gz
				Mac_259V350063715_L04_PLAlzasR160946-526_1.fq.gz
				Mac_259V350063715_L04_PLAlzasR160946-526_2.fq.gz
				Mac_259V350063715_L04_PLAlzasR160946-527_1.fq.gz
				Mac_259V350063715_L04_PLAlzasR160946-527_2.fq.gz
				Mac_259V350063715_L04_PLAlzasR160946-528_1.fq.gz
				Mac_259V350063715_L04_PLAlzasR160946-528_2.fq.gz
				Mac_259V350063638_L03_PLAlzasR160946-525_1.fq.gz
				Mac_259V350063638_L03_PLAlzasR160946-525_2.fq.gz
				Mac_259V350063638_L03_PLAlzasR160946-526_1.fq.gz
				Mac_259V350063638_L03_PLAlzasR160946-526_2.fq.gz
				Mac_259V350063638_L03_PLAlzasR160946-527_1.fq.gz
				Mac_259V350063638_L03_PLAlzasR160946-527_2.fq.gz
				Mac_259V350063638_L03_PLAlzasR160946-528_1.fq.gz
				Mac_259V350063638_L03_PLAlzasR160946-528_2.fq.gz
Mac_260	1098005	M. tetraphylla	SAMN38356357	Mac_260V350074550_L04_PLAlzasR160947-532_1.fq.gz
				Mac_260V350074550_L04_PLAlzasR160947-532_2.fq.gz
				Mac_260V350074550_L04_PLAlzasR160947-529_1.fq.gz
				Mac_260V350074550_L04_PLAlzasR160947-529_2.fq.gz
				Mac_260V350074550_L04_PLAlzasR160947-530_1.fq.gz
				Mac_260V350074550_L04_PLAlzasR160947-530_2.fq.gz
				Mac_260V350074550_L04_PLAlzasR160947-531_1.fq.gz
				Mac_260V350074550_L04_PLAlzasR160947-531_2.fq.gz
Mac_261	1060003	M. integrifolia	SAMN38356358	Mac_261V350074550_L04_PLAlzasR160948-543_1.fq.gz
				Mac_261V350074550_L04_PLAlzasR160948-543_2.fq.gz
				Mac_261V350074550_L04_PLAlzasR160948-544_1.fq.gz
				Mac_261V350074550_L04_PLAlzasR160948-544_2.fq.gz
				Mac_261V350074550_L04_PLAlzasR160948-541_1.fq.gz
				Mac_261V350074550_L04_PLAlzasR160948-541_2.fq.gz
				Mac_261V350074550_L04_PLAlzasR160948-542_1.fq.gz
				Mac_261V350074550_L04_PLAlzasR160948-542_2.fq.gz
Mac_262	1002002	M. integrifolia	SAMN38356359	Mac_262V350054095_L01_PLAlzasR160949-548_1.fq.gz
				Mac_262V350054095_L01_PLAlzasR160949-548_2.fq.gz
				Mac_262V350074599_L01_PLAlzasR160949-545_1.fq.gz
				Mac_262V350074599_L01_PLAlzasR160949-545_2.fq.gz
				Mac_262V350074599_L01_PLAlzasR160949-546_1.fq.gz
				Mac_262V350074599_L01_PLAlzasR160949-546_2.fq.gz
				Mac_262V350074599_L01_PLAlzasR160949-547_1.fq.gz
				Mac_262V350074599_L01_PLAlzasR160949-547_2.fq.gz
				Mac_262V350074599_L01_PLAlzasR160949-548_1.fq.gz
				Mac_262V350074599_L01_PLAlzasR160949-548_2.fq.gz
				Mac_262V350054095_L01_PLAlzasR160949-545_1.fq.gz
				Mac_262V350054095_L01_PLAlzasR160949-545_2.fq.gz
				Mac_262V350054095_L01_PLAlzasR160949-546_1.fq.gz
				Mac_262V350054095_L01_PLAlzasR160949-546_2.fq.gz
				Mac_262V350054095_L01_PLAlzasR160949-547_1.fq.gz
				Mac_262V350054095_L01_PLAlzasR160949-547_2.fq.gz
Mac_263	1037003	M. tetraphylla	SAMN38356360	Mac_263V350054095_L01_PLAlzasR160950-568_2.fq.gz
				Mac_263V350074599_L01_PLAlzasR160950-565_1.fq.gz
				Mac_263V350074599_L01_PLAlzasR160950-565_2.fq.gz
				Mac_263V350074599_L01_PLAlzasR160950-566_1.fq.gz
				Mac_263V350074599_L01_PLAlzasR160950-566_2.fq.gz
				Mac_263V350074599_L01_PLAlzasR160950-567_1.fq.gz
				Mac_263V350074599_L01_PLAlzasR160950-567_2.fq.gz
				Mac_263V350074599_L01_PLAlzasR160950-568_1.fq.gz
				Mac_263V350074599_L01_PLAlzasR160950-568_2.fq.gz
				Mac_263V350054095_L01_PLAlzasR160950-565_1.fq.gz
				Mac_263V350054095_L01_PLAlzasR160950-565_2.fq.gz
				Mac_263V350054095_L01_PLAlzasR160950-566_1.fq.gz
				Mac_263V350054095_L01_PLAlzasR160950-566_2.fq.gz
				Mac_263V350054095_L01_PLAlzasR160950-567_1.fq.gz
				Mac_263V350054095_L01_PLAlzasR160950-567_2.fq.gz
				Mac_263V350054095_L01_PLAlzasR160950-568_1.fq.gz
Mac_264	1084001	M. tetraphylla	SAMN38356361	Mac_264V350054052_L04_PLAlzasR165291-544_1.fq.gz
				Mac_264V350054052_L04_PLAlzasR165291-544_2.fq.gz
				Mac_264V350054052_L04_PLAlzasR165291-541_1.fq.gz
				Mac_264V350054052_L04_PLAlzasR165291-541_2.fq.gz
				Mac_264V350054052_L04_PLAlzasR165291-542_1.fq.gz
				Mac_264V350054052_L04_PLAlzasR165291-542_2.fq.gz
				Mac_264V350054052_L04_PLAlzasR165291-543_1.fq.gz
				Mac_264V350054052_L04_PLAlzasR165291-543_2.fq.gz
Mac_265	1053001	M. integrifolia	SAMN38356362	Mac_265V350054095_L01_PLAlzasR160952-520_1.fq.gz
				Mac_265V350054095_L01_PLAlzasR160952-520_2.fq.gz
				Mac_265V350074599_L01_PLAlzasR160952-517_1.fq.gz
				Mac_265V350074599_L01_PLAlzasR160952-517_2.fq.gz
				Mac_265V350074599_L01_PLAlzasR160952-518_1.fq.gz
				Mac_265V350074599_L01_PLAlzasR160952-518_2.fq.gz
				Mac_265V350074599_L01_PLAlzasR160952-519_1.fq.gz
				Mac_265V350074599_L01_PLAlzasR160952-519_2.fq.gz
				Mac_265V350074599_L01_PLAlzasR160952-520_1.fq.gz
				Mac_265V350074599_L01_PLAlzasR160952-520_2.fq.gz
				Mac_265V350054095_L01_PLAlzasR160952-517_1.fq.gz
				Mac_265V350054095_L01_PLAlzasR160952-517_2.fq.gz
				Mac_265V350054095_L01_PLAlzasR160952-518_1.fq.gz
				Mac_265V350054095_L01_PLAlzasR160952-518_2.fq.gz
				Mac_265V350054095_L01_PLAlzasR160952-519_1.fq.gz
				Mac_265V350054095_L01_PLAlzasR160952-519_2.fq.gz
Mac_266	1057002	M. integrifolia	SAMN38356363	Mac_266V350063706_L02_PLAlzasR160953-524_2.fq.gz
				Mac_266V350063706_L02_PLAlzasR160953-521_1.fq.gz
				Mac_266V350063706_L02_PLAlzasR160953-521_2.fq.gz
				Mac_266V350063706_L02_PLAlzasR160953-522_1.fq.gz
				Mac_266V350063706_L02_PLAlzasR160953-522_2.fq.gz
				Mac_266V350063706_L02_PLAlzasR160953-523_1.fq.gz
				Mac_266V350063706_L02_PLAlzasR160953-523_2.fq.gz
				Mac_266V350063706_L02_PLAlzasR160953-524_1.fq.gz
Mac_267	1039001	M. tetraphylla	SAMN38356364	Mac_267V350063706_L02_PLAlzasR160954-528_1.fq.gz
				Mac_267V350063706_L02_PLAlzasR160954-528_2.fq.gz
				Mac_267V350063706_L02_PLAlzasR160954-525_1.fq.gz
				Mac_267V350063706_L02_PLAlzasR160954-525_2.fq.gz
				Mac_267V350063706_L02_PLAlzasR160954-526_1.fq.gz
				Mac_267V350063706_L02_PLAlzasR160954-526_2.fq.gz
				Mac_267V350063706_L02_PLAlzasR160954-527_1.fq.gz
				Mac_267V350063706_L02_PLAlzasR160954-527_2.fq.gz
Mac_268	1096004	M. tetraphylla	SAMN38356365	Mac_268V350063706_L02_PLAlzasR160955-530_2.fq.gz
				Mac_268V350063706_L02_PLAlzasR160955-531_1.fq.gz
				Mac_268V350063706_L02_PLAlzasR160955-531_2.fq.gz
				Mac_268V350063706_L02_PLAlzasR160955-532_1.fq.gz
				Mac_268V350063706_L02_PLAlzasR160955-532_2.fq.gz
				Mac_268V350063706_L02_PLAlzasR160955-529_1.fq.gz
				Mac_268V350063706_L02_PLAlzasR160955-529_2.fq.gz
				Mac_268V350063706_L02_PLAlzasR160955-530_1.fq.gz
Mac_270	1160006	M. tetraphylla	SAMN38356366	Mac_270V350054047_L02_PLAlzasR160957-548_1.fq.gz
				Mac_270V350054047_L02_PLAlzasR160957-548_2.fq.gz
				Mac_270V350054047_L01_PLAlzasR160957-545_1.fq.gz
				Mac_270V350054047_L01_PLAlzasR160957-545_2.fq.gz
				Mac_270V350054047_L01_PLAlzasR160957-546_1.fq.gz
				Mac_270V350054047_L01_PLAlzasR160957-546_2.fq.gz
				Mac_270V350054047_L01_PLAlzasR160957-547_1.fq.gz
				Mac_270V350054047_L01_PLAlzasR160957-547_2.fq.gz
				Mac_270V350054047_L01_PLAlzasR160957-548_1.fq.gz
				Mac_270V350054047_L01_PLAlzasR160957-548_2.fq.gz
				Mac_270V350054047_L02_PLAlzasR160957-545_1.fq.gz
				Mac_270V350054047_L02_PLAlzasR160957-545_2.fq.gz
				Mac_270V350054047_L02_PLAlzasR160957-546_1.fq.gz
				Mac_270V350054047_L02_PLAlzasR160957-546_2.fq.gz
				Mac_270V350054047_L02_PLAlzasR160957-547_1.fq.gz
				Mac_270V350054047_L02_PLAlzasR160957-547_2.fq.gz
Mac_271	1016005	Wild macadamia tree from mixed/hybrid population	SAMN38356367	Mac_271V350083854_L02_PLAlzasR160958-565_1.fq.gz
				Mac_271V350083854_L02_PLAlzasR160958-565_2.fq.gz
				Mac_271V350083854_L02_PLAlzasR160958-566_1.fq.gz
				Mac_271V350083854_L02_PLAlzasR160958-566_2.fq.gz
				Mac_271V350083854_L02_PLAlzasR160958-567_1.fq.gz
				Mac_271V350083854_L02_PLAlzasR160958-567_2.fq.gz
				Mac_271V350083854_L02_PLAlzasR160958-568_1.fq.gz
				Mac_271V350083854_L02_PLAlzasR160958-568_2.fq.gz
Mac_272	1028003	M. integrifolia	SAMN38356368	Mac_272V350083854_L02_PLAlzasR160959-570_2.fq.gz
				Mac_272V350083854_L02_PLAlzasR160959-571_1.fq.gz
				Mac_272V350083854_L02_PLAlzasR160959-571_2.fq.gz
				Mac_272V350083854_L02_PLAlzasR160959-572_1.fq.gz
				Mac_272V350083854_L02_PLAlzasR160959-572_2.fq.gz
				Mac_272V350083854_L02_PLAlzasR160959-569_1.fq.gz
				Mac_272V350083854_L02_PLAlzasR160959-569_2.fq.gz
				Mac_272V350083854_L02_PLAlzasR160959-570_1.fq.gz
Mac_273	1038005	M. tetraphylla	SAMN38356369	Mac_273V350083669_L02_PLAlzasR160960-517_1.fq.gz
				Mac_273V350083669_L02_PLAlzasR160960-517_2.fq.gz
				Mac_273V350083669_L02_PLAlzasR160960-518_1.fq.gz
				Mac_273V350083669_L02_PLAlzasR160960-518_2.fq.gz
				Mac_273V350083669_L02_PLAlzasR160960-519_1.fq.gz
				Mac_273V350083669_L02_PLAlzasR160960-519_2.fq.gz
				Mac_273V350083669_L02_PLAlzasR160960-520_1.fq.gz
				Mac_273V350083669_L02_PLAlzasR160960-520_2.fq.gz
				Mac_273V350083669_L03_PLAlzasR160960-517_1.fq.gz
				Mac_273V350083669_L03_PLAlzasR160960-517_2.fq.gz
				Mac_273V350083669_L03_PLAlzasR160960-518_1.fq.gz
				Mac_273V350083669_L03_PLAlzasR160960-518_2.fq.gz
				Mac_273V350083669_L03_PLAlzasR160960-519_1.fq.gz
				Mac_273V350083669_L03_PLAlzasR160960-519_2.fq.gz
				Mac_273V350083669_L03_PLAlzasR160960-520_1.fq.gz
				Mac_273V350083669_L03_PLAlzasR160960-520_2.fq.gz
				Mac_273V350083775_L01_PLAlzasR160960-517_1.fq.gz
				Mac_273V350083775_L01_PLAlzasR160960-517_2.fq.gz
				Mac_273V350083775_L01_PLAlzasR160960-518_1.fq.gz
				Mac_273V350083775_L01_PLAlzasR160960-518_2.fq.gz
				Mac_273V350083775_L01_PLAlzasR160960-519_1.fq.gz
				Mac_273V350083775_L01_PLAlzasR160960-519_2.fq.gz
				Mac_273V350083775_L01_PLAlzasR160960-520_1.fq.gz
				Mac_273V350083775_L01_PLAlzasR160960-520_2.fq.gz
Mac_274	1031005	Wild macadamia tree from mixed/hybrid population	SAMN38356370	mac_274V350083669_L02_PLAlzasR160961-521_1.fq.gz
				mac_274V350083669_L02_PLAlzasR160961-521_2.fq.gz
				mac_274V350083669_L02_PLAlzasR160961-522_1.fq.gz
				mac_274V350083669_L02_PLAlzasR160961-522_2.fq.gz
				mac_274V350083669_L02_PLAlzasR160961-523_1.fq.gz
				mac_274V350083669_L02_PLAlzasR160961-523_2.fq.gz
				mac_274V350083669_L02_PLAlzasR160961-524_1.fq.gz
				mac_274V350083669_L02_PLAlzasR160961-524_2.fq.gz
				mac_274V350083669_L03_PLAlzasR160961-521_1.fq.gz
				mac_274V350083669_L03_PLAlzasR160961-521_2.fq.gz
				mac_274V350083669_L03_PLAlzasR160961-522_1.fq.gz
				mac_274V350083669_L03_PLAlzasR160961-522_2.fq.gz
				mac_274V350083669_L03_PLAlzasR160961-523_1.fq.gz
				mac_274V350083669_L03_PLAlzasR160961-523_2.fq.gz
				mac_274V350083669_L03_PLAlzasR160961-524_1.fq.gz
				mac_274V350083669_L03_PLAlzasR160961-524_2.fq.gz
				mac_274V350083775_L01_PLAlzasR160961-521_1.fq.gz
				mac_274V350083775_L01_PLAlzasR160961-521_2.fq.gz
				mac_274V350083775_L01_PLAlzasR160961-522_1.fq.gz
				mac_274V350083775_L01_PLAlzasR160961-522_2.fq.gz
				mac_274V350083775_L01_PLAlzasR160961-523_1.fq.gz
				mac_274V350083775_L01_PLAlzasR160961-523_2.fq.gz
				mac_274V350083775_L01_PLAlzasR160961-524_1.fq.gz
				mac_274V350083775_L01_PLAlzasR160961-524_2.fq.gz
Mac_281	1040007	M. tetraphylla	SAMN38356371	Mac_281V350054047_L01_PLAlzasR160968-517_1.fq.gz
				Mac_281V350054047_L01_PLAlzasR160968-517_2.fq.gz
				Mac_281V350054047_L01_PLAlzasR160968-518_1.fq.gz
				Mac_281V350054047_L01_PLAlzasR160968-518_2.fq.gz
				Mac_281V350054047_L01_PLAlzasR160968-519_1.fq.gz
				Mac_281V350054047_L01_PLAlzasR160968-519_2.fq.gz
				Mac_281V350054047_L01_PLAlzasR160968-520_1.fq.gz
				Mac_281V350054047_L01_PLAlzasR160968-520_2.fq.gz
				Mac_281V350054047_L02_PLAlzasR160968-517_1.fq.gz
				Mac_281V350054047_L02_PLAlzasR160968-517_2.fq.gz
				Mac_281V350054047_L02_PLAlzasR160968-518_1.fq.gz
				Mac_281V350054047_L02_PLAlzasR160968-518_2.fq.gz
				Mac_281V350054047_L02_PLAlzasR160968-519_1.fq.gz
				Mac_281V350054047_L02_PLAlzasR160968-519_2.fq.gz
				Mac_281V350054047_L02_PLAlzasR160968-520_1.fq.gz
				Mac_281V350054047_L02_PLAlzasR160968-520_2.fq.gz
				Mac_281V350083217_L03_PLAlzasR160968-517_1.fq.gz
				Mac_281V350083217_L03_PLAlzasR160968-517_2.fq.gz
				Mac_281V350083217_L03_PLAlzasR160968-518_1.fq.gz
				Mac_281V350083217_L03_PLAlzasR160968-518_2.fq.gz
				Mac_281V350083217_L03_PLAlzasR160968-519_1.fq.gz
				Mac_281V350083217_L03_PLAlzasR160968-519_2.fq.gz
				Mac_281V350083217_L03_PLAlzasR160968-520_1.fq.gz
				Mac_281V350083217_L03_PLAlzasR160968-520_2.fq.gz
Mac_282	MJ1/11	M. jansenii	SAMN38356372	Mac_282V350054047_L01_PLAlzasR160969-523_2.fq.gz
				Mac_282V350054047_L01_PLAlzasR160969-524_1.fq.gz
				Mac_282V350054047_L01_PLAlzasR160969-524_2.fq.gz
				Mac_282V350054047_L02_PLAlzasR160969-521_1.fq.gz
				Mac_282V350054047_L02_PLAlzasR160969-521_2.fq.gz
				Mac_282V350054047_L02_PLAlzasR160969-522_1.fq.gz
				Mac_282V350054047_L02_PLAlzasR160969-522_2.fq.gz
				Mac_282V350054047_L02_PLAlzasR160969-523_1.fq.gz
				Mac_282V350054047_L02_PLAlzasR160969-523_2.fq.gz
				Mac_282V350054047_L02_PLAlzasR160969-524_1.fq.gz
				Mac_282V350054047_L02_PLAlzasR160969-524_2.fq.gz
				Mac_282V350054047_L01_PLAlzasR160969-521_1.fq.gz
				Mac_282V350054047_L01_PLAlzasR160969-521_2.fq.gz
				Mac_282V350054047_L01_PLAlzasR160969-522_1.fq.gz
				Mac_282V350054047_L01_PLAlzasR160969-522_2.fq.gz
				Mac_282V350054047_L01_PLAlzasR160969-523_1.fq.gz
Mac_283	MJ2/37	M. jansenii	SAMN38356373	Mac_283V350054047_L01_PLAlzasR160970-527_2.fq.gz
				Mac_283V350054047_L01_PLAlzasR160970-528_1.fq.gz
				Mac_283V350054047_L01_PLAlzasR160970-528_2.fq.gz
				Mac_283V350054047_L02_PLAlzasR160970-525_1.fq.gz
				Mac_283V350054047_L02_PLAlzasR160970-525_2.fq.gz
				Mac_283V350054047_L02_PLAlzasR160970-526_1.fq.gz
				Mac_283V350054047_L02_PLAlzasR160970-526_2.fq.gz
				Mac_283V350054047_L02_PLAlzasR160970-527_1.fq.gz
				Mac_283V350054047_L02_PLAlzasR160970-527_2.fq.gz
				Mac_283V350054047_L02_PLAlzasR160970-528_1.fq.gz
				Mac_283V350054047_L02_PLAlzasR160970-528_2.fq.gz
				Mac_283V350054047_L01_PLAlzasR160970-525_1.fq.gz
				Mac_283V350054047_L01_PLAlzasR160970-525_2.fq.gz
				Mac_283V350054047_L01_PLAlzasR160970-526_1.fq.gz
				Mac_283V350054047_L01_PLAlzasR160970-526_2.fq.gz
				Mac_283V350054047_L01_PLAlzasR160970-527_1.fq.gz
Mac_284	MJ 1/14	M. jansenii	SAMN38356374	Mac_284V350054047_L01_PLAlzasR160971-531_1.fq.gz
				Mac_284V350054047_L01_PLAlzasR160971-531_2.fq.gz
				Mac_284V350054047_L01_PLAlzasR160971-532_1.fq.gz
				Mac_284V350054047_L01_PLAlzasR160971-532_2.fq.gz
				Mac_284V350054047_L02_PLAlzasR160971-529_1.fq.gz
				Mac_284V350054047_L02_PLAlzasR160971-529_2.fq.gz
				Mac_284V350054047_L02_PLAlzasR160971-530_1.fq.gz
				Mac_284V350054047_L02_PLAlzasR160971-530_2.fq.gz
				Mac_284V350054047_L02_PLAlzasR160971-531_1.fq.gz
				Mac_284V350054047_L02_PLAlzasR160971-531_2.fq.gz
				Mac_284V350054047_L02_PLAlzasR160971-532_1.fq.gz
				Mac_284V350054047_L02_PLAlzasR160971-532_2.fq.gz
				Mac_284V350054047_L01_PLAlzasR160971-529_1.fq.gz
				Mac_284V350054047_L01_PLAlzasR160971-529_2.fq.gz
[truncated: 318 more rows]
